# Supplementary material for: Differences in cortical activation patterns during action observation, action execution, and interpersonal synchrony between children with or without autism spectrum disorder (ASD): An fNIRS pilot study
Source: PLoS One. 2020 Oct 29;15(10):e0240301. doi: 10.1371/journal.pone.0240301 (PMC7595285; doi:10.1371/journal.pone.0240301)
Supplement: S1 File — (ZIP) [file pone.0240301.s005.zip]

Archive with 14 entries (11 files):
- SupportingInformation_2/
- SupportingInformation_2/4_PONE-D-19-34634R2_SupportingInformation.docx
- __MACOSX/
- __MACOSX/SupportingInformation_2/
- __MACOSX/SupportingInformation_2/._4_PONE-D-19-34634R2_SupportingInformation.docx
- SupportingInformation_2/PONE-D-19-34634R2_FTC(1).docx
- __MACOSX/SupportingInformation_2/._PONE-D-19-34634R2_FTC(1).docx
- SupportingInformation_2/2_IPS&MotorErrorData.xlsx
- __MACOSX/SupportingInformation_2/._2_IPS&MotorErrorData.xlsx
- SupportingInformation_2/3_DemographicInformation&QuestionnaireData.xlsx
- __MACOSX/SupportingInformation_2/._3_DemographicInformation&QuestionnaireData.xlsx
- SupportingInformation_2/1_HbO2Data.xlsx
- __MACOSX/SupportingInformation_2/._1_HbO2Data.xlsx
- __MACOSX/._SupportingInformation_2
