# Supplementary material for: Differences in cortical activation patterns during action observation, action execution, and interpersonal synchrony between children with or without autism spectrum disorder (ASD): An fNIRS pilot study
Source: PLoS One. 2020 Oct 29;15(10):e0240301. doi: 10.1371/journal.pone.0240301 (PMC7595285; doi:10.1371/journal.pone.0240301)
Supplement: S1 File — (ZIP) [file pone.0240301.s005.zip › SupportingInformation_2/2_IPS&MotorErrorData.xlsx]

## Sheet: TD child
TD group	Spatial synchrony_Together	Temporal synchorny_Together	Motor score_Do&Together	Motor Score_Do	Motor scale_Together
Child 1	2.875	2.875	2.9375	3	2.875
Child 2	2.625	3	3	3	3
Child 3	2.875	3	3	3	3
Child 4	2.75	2.625	2.9375	2.875	3
Child 5	2.833	2.666	3	3	3
Child 6	2.833	2.5	3	3	3
Child 7	2.166	2.5	3	3	3
Child 8	2.833	3	3	3	3
Child 9	2.833	3	2.916	2.833	3
Child 10	3	2.833	3	3	3
Child 11	2	2.666	2.916	2.833	3
Child 12	2.2	2.6	2.909	3	2.875
Child 13	2.333	2.833	2.916	2.833	3
Child 14	2.5	2.666	3	3	3
Child 15	3	2.166	3	3	3
Child 16	2.666	2.666	3	3	3
Child 17	3	3	3	3	3

## Sheet: ASD child
ASD group	Spatial synchrony_Together	Temporal synchorny_Together	Motor score_Do&Together	Motor Score_Do	Motor scale_Together
Child 1	2.5	2.83	3	3	3
Child 2	2.17	2	3	3	3
Child 3	2	1.67	3	3	3
Child 4	1.33	1.33	2.83	2.67	3
Child 5	2.83	3	3	3	3
Child 6	1.67	2.5	2.92	2.833	3
Child 7	3	3	3	3	3
Child 8	1.5	2.5	3	3	3
Child 9	1	1	2.82	2.67	3
Child 10	1.33	1.33	3	3	3
Child 11	2.33	2.17	2.92	2.833	3
Child 12	1.67	2.33	3	3	3
Child 13	2.83	2.83	2.92	2.833	3
Child 14	1	1	3	3	3
