# Supplementary material for: Differences in cortical activation patterns during action observation, action execution, and interpersonal synchrony between children with or without autism spectrum disorder (ASD): An fNIRS pilot study
Source: PLoS One. 2020 Oct 29;15(10):e0240301. doi: 10.1371/journal.pone.0240301 (PMC7595285; doi:10.1371/journal.pone.0240301)
Supplement: S1 File — (ZIP) [file pone.0240301.s005.zip › SupportingInformation_2/3_DemographicInformation&QuestionnaireData.xlsx]

## Sheet: TD child
TD group	Age	Sex	Ethnicity	SES-Child	Coren score	VABS Total (Standard score)	VABS Communication(Standard score)	VABS Daily living (Standard score)	VABS Socialization (Standard score)	Full Scale IQ	Nonverbal IQ	Verbal IQ
Child 1	14	Male	Caucasian	85.5	36	111	112	121	94	112	138	126
Child 2	8	Male	Caucasian	77	36	99	106	89	108	112	111	112
Child 3	10	Female	Caucasian	77	36	108	104	108	109	119	124	122
Child 4	12	Female	Caucasian	87.5	36	126	120	124	120	123	120	122
Child 5	7	Male	Asian-Caucasian	49	36	117	130	121	100	114	114	114
Child 6	9	Male	Asian-Caucasian	49	36	117	120	123	108	114	114	114
Child 7	10	Male	Caucasian	80.5	36	109	102	108	112	114	114	114
Child 8	16	Female	Caucasian	45	36	113	130	121	100	119	125	123
Child 9	15	Male	Caucasian	45	36	128	120	123	108	133	111	112
Child 10	13	Female	Caucasian	45	36	118	102	108	112	104	105	104
Child 11	11	Female	Caucasian	45	36	122	103	112	138	110	109	110
Child 12	9	Male	Caucasian	77	36	98	115	97	89	114	114	114
Child 13	6	Female	Caucasian	77	16	117	114	119	120	114	114	114
Child 14	11	Male	American Indian	83.5	36	112	100	118	112	100	95	97
Child 15	14	Male	Caucasian	85.5	12	83	87	85	84	118	111	115
Child 16	10	Male	Caucasian	85.5	36	91	94	93	91	112	109	110
Child 17	9	Male	Asian	91	36	106	108	107	106	115	120	118

## Sheet: ASD child
ASD group	Age	Sex	Ethnicity	SES-Child	Coren score	VABS Total (Standard score)	VABS Communication(Standard score)	VABS Daily living (Standard score)	VABS Socialization (Standard score)	Full Scale IQ	ADOS_Total	ADOS_social affect	ADOS_Repetitive behavior
Child 1	9	Female	Caucasian	69.5	36	79	79	83	82	86	8	6	2
Child 2	13	Male	Caucasian	73	36	61	70	69	47	86	18	16	2
Child 3	8	Male	Caucasian	85.5	36	74	77	78	71	117	No Data	No Data	No Data
Child 4	8	Male	Caucasian	80.5	24	89	96	91	87	81	16	10	6
Child 5	16	Male	Caucasian	80	34	96	89	117	91	116	17	12	5
Child 6	10	Male	Caucasian	55	36	70	70	71	75	71	25	19	6
Child 7	17	Male	Caucasian	34	16	65	67	69	65	69	9	6	3
Child 8	12	Female	Black-Caucasian	51	36	63	62	66	66	59	19	15	4
Child 9	7	Male	Asian	43	36	82	82	87	83	59	17	10	7
Child 10	13	Female	Caucasian	79	36	55	56	62	47	40	25	18	7
Child 11	12	Male	Caucasian	66	36	61	62	66	57	75	29	21	8
Child 12	6	Female	Asian-Caucasian	87	36	71	85	73	61	93	22	15	7
Child 13	16	Female	Caucasian	76.5	36	71	74	71	74	118	13	10	3
Child 14	11	Male	Asian	84	36	51	50	59	45	44	28	20	8
