# Supplementary material for: Differences in cortical activation patterns during action observation, action execution, and interpersonal synchrony between children with or without autism spectrum disorder (ASD): An fNIRS pilot study
Source: PLoS One. 2020 Oct 29;15(10):e0240301. doi: 10.1371/journal.pone.0240301 (PMC7595285; doi:10.1371/journal.pone.0240301)
Supplement: S1 File — (ZIP) [file pone.0240301.s005.zip › SupportingInformation_2/1_HbO2Data.xlsx]

## Sheet: TD
TD group	Trial	Watch_CH-1	Watch_CH-2	Watch_CH-3	Watch_CH-4	Watch_CH-5	Watch_CH-6	Watch_CH-7	Watch_CH-8	Watch_CH-9	Watch_CH-10	Watch_CH-11	Watch_CH-12	Watch_CH-13	Watch_CH-14	Watch_CH-15	Watch_CH-16	Watch_CH-17	Watch_CH-18	Watch_CH-19	Watch_CH-20	Watch_CH-21	Watch_CH-22	Watch_CH-23	Watch_CH-24	Do_CH-1	Do_CH-2	Do_CH-3	Do_CH-4	Do_CH-5	Do_CH-6	Do_CH-7	Do_CH-8	Do_CH-9	Do_CH-10	Do_CH-11	Do_CH-12	Do_CH-13	Do_CH-14	Do_CH-15	Do_CH-16	Do_CH-17	Do_CH-18	Do_CH-19	Do_CH-20	Do_CH-21	Do_CH-22	Do_CH-23	Do_CH-24
Child 1	TR-1	0.0874968	-0.000992191	0.082803	-0.065686	0.00561425	-0.012117	-0.0495135	-0.0107069	-0.0539663	0.0176131	-0.00493817	-0.0389465	-0.0193427	-0.0645849	-0.0123186	-0.012654	0.00262884	-0.00393705	0.0161049	-0.172424	0.0181063	0.109144	0.434935	-0.0376513	0.162409	-0.0511242	0.146206	0.039056	0.0829331	0.146462	-0.134944	-0.0259898	0.00441344	-0.0348479	-0.0182337	-0.0978361	0.0595954	0.206638	-0.0049405	-0.00711349	-0.0738261	-0.0131767	0.147103	0.367134	0.00616374	0.0233047	0.00253762	0.107585
Child 1	TR-2	-0.130813	0.136019	-0.0954585	-0.0755862	-0.154352	-0.04336	0.194768	-0.148315	0.0117317	-0.162884	-0.177471	-0.192324	-0.00730744	-0.000604783	-0.0123186	-0.012654	-0.0581222	-0.00393705	0.0797837	0.499291	0.0181063	0.178267	0.605319	0.117913	0.129611	-0.0175086	0.101664	-0.176842	0.0423099	0.00687074	-0.0289531	0.0307666	-0.0415628	0.0647256	-0.0675639	0.0194431	-0.00202241	0.123209	-0.0049405	-0.00711349	0.0473016	-0.0131767	0.020001	-0.139923	0.00616374	0.030438	0.00253762	0.250405
Child 1	TR-3	-0.0628118	0.00806556	-0.0548609	-0.0273735	-0.0790911	-0.04336	-0.0011892	-0.0343217	0.0117317	-0.0198789	0.0883459	0.0138564	-0.015489	-0.0438626	-0.0123186	-0.012654	-0.00474677	-0.00393705	0.010716	0.150099	0.0181063	0.178267	0.434935	0.174496	0.0775378	-0.0304603	0.0772646	-0.0308306	0.00670333	0.0549295	-0.0289531	0.0119599	-0.0475795	0.00600072	-0.0283899	-0.033013	-0.00191224	0.069726	-0.0049405	-0.00711349	-0.0450179	-0.0131767	0.0835518	0.180072	0.00616374	0.0233047	0.00253762	0.184927
Child 1	TR-4	-0.109877	0.000653155	-0.109959	0.0220348	-0.0877344	-0.0773077	-0.00827133	0.0578751	0.162037	0.0435554	0.275816	0.19967	0.0301981	0.0603401	-0.0123186	-0.012654	-0.0258086	-0.00393705	-0.0408984	0.150099	0.0181063	0.186816	0.264551	0.303616	0.0775378	-0.0304603	0.0772646	-0.0308306	0.00670333	0.0549295	-0.0289531	0.0119599	-0.0475795	0.00600072	-0.0283899	-0.033013	-0.00191224	0.069726	-0.0049405	-0.00711349	-0.0450179	-0.0131767	0.0835518	0.180072	0.00616374	0.0233047	0.00253762	0.184927
Child 1	TR-5	0.0353329	-0.0146645	-0.0173284	-0.0127212	-0.00493982	-0.00685167	0.00970226	0.0182524	0.0277313	0.0105515	0.032769	0.0171349	-0.0041796	0.00309959	-0.0123186	-0.012654	-0.00989697	-0.00393705	0.0229538	0.0221711	0.0181063	0.0293801	0.0277868	0.0452663	0.0580649	-0.0043422	0.0318502	0.00672265	0.020317	0.0713364	0.000582715	0.0467044	0.0149647	0.0501852	0.0783136	0.035883	0.0136301	0.0626832	-0.0049405	-0.00711349	0.00568022	-0.0131767	0.0400365	0.0285121	0.00616374	0.0538854	0.00253762	0.0577641
Child 1	TR-6	-0.098054	-0.103418	-0.0968295	0.00974339	-0.079892	-0.0406554	-0.14174	-0.0361401	-0.0728755	0.0221996	0.259977	0.0870256	-0.0655038	-0.170601	-0.0123186	-0.012654	0.0623148	-0.00393705	-0.0121262	0.12343	0.0181063	0.238842	0.434935	0.314107	-0.0594063	-0.0227481	-0.0160761	0.0452936	-0.105133	0.0114563	0.0770382	0.0311029	-0.105589	-0.0118755	0.000627969	-0.0206459	-0.0633097	-0.120669	-0.0049405	-0.00711349	-0.108529	-0.0131767	0.0835518	0.313005	0.00616374	0.0161715	0.00253762	0.196791
Child 2	TR-1	0.0374872	0.0298969	0.0278022	0.15155	0.0211443	-0.0575759	0.256398	0.0983446	0.226935	0.0260144	0.110642	-0.0235121	0.0154993	0.0356085	-0.0111536	0.0156831	-0.0399312	-0.0543535	0.0908233	0.058744	0.0893309	0.106296	-0.0325812	0.0504451	-0.082961	-0.147278	0.0219263	-0.00196503	-0.18554	-0.126377	-0.120482	0.0599537	0.0942337	0.150677	0.112784	0.148473	0.281966	0.193854	0.0896573	0.0383776	-0.141739	-0.12983	-0.10197	0.261083	0.0565608	0.11814	0.00253762	-0.0182694
Child 2	TR-2	-0.025209	0.0288917	0.0208453	-0.129668	0.172277	-0.0196009	0.104019	0.293385	0.278053	0.221069	0.24531	0.194634	0.253223	0.0853094	0.245741	0.271264	-0.132702	-0.108801	0.162565	0.0320921	0.255388	0.0691359	-0.0954119	0.0880913	-0.082961	-0.059928	0.030447	0.148419	-0.178183	0.296644	0.196784	0.234369	0.27142	0.148031	0.195268	0.219219	0.00143464	0.390346	0.059448	0.0383776	-0.110192	0.341959	0.258802	0.211462	0.14612	0.0913119	0.00253762	0.0740357
Child 2	TR-3	0.0171337	-0.0347983	0.0108941	0.00817758	0.0945244	-0.0599687	0.13033	0.148325	0.20114	0.0474429	0.0780747	0.0240762	0.0206437	0.0902473	-0.0283762	0.183385	-0.0914688	-0.0936878	0.0943191	0.0542843	0.0999329	0.0712774	-0.0954119	0.0753388	-0.1498	-0.180262	0.0138301	0.137853	0.198824	0.169585	-0.0259093	0.254437	-0.0138178	0.125265	0.00403515	-0.147191	-0.150036	0.245686	-0.136825	0.0383776	-0.168223	-0.15756	-0.197933	0.143892	0.0617284	-0.102199	0.00253762	-0.075335
Child 2	TR-4	-0.115648	-0.180167	-0.0670621	-0.0572533	-0.0360869	-0.109886	0.0519652	0.0118617	0.0929477	0.00362896	-0.0916421	-0.089442	0.0206437	0.377643	-0.134645	0.347012	-0.0427587	-0.0572542	0.229333	0.0791147	0.1456	0.0565002	-0.0954119	-0.00186194	-0.082961	-0.059928	0.0128116	0.0770629	0.0270798	0.129048	-0.0259093	0.140206	0.137423	0.1023	0.120906	0.0252372	0.00398907	0.245686	-0.0286357	0.0383776	-0.145939	0.0181897	-0.0386295	0.180116	0.0617284	0.0219284	0.00253762	-0.0421124
Child 2	TR-5	0.140379	-0.0012582	0.0362487	0.0910432	0.282584	-0.0594062	0.119786	0.186244	0.349558	-0.133463	0.131606	0.0240762	-0.169388	0.129397	-0.0831426	0.362242	-0.122815	-0.154342	0.077962	0.0854365	0.0880284	0.0675326	-0.0954119	0.152168	-0.135594	-0.028097	-0.0230748	0.0687588	0.138921	0.22476	-0.0259093	0.197853	0.22649	0.0243446	0.124416	-0.119745	0.00398907	0.152858	0.00958103	0.0383776	-0.158473	0.0181897	-0.0217509	0.104714	0.0747459	-0.0181867	0.00253762	-0.0725278
Child 2	TR-6	0.0486598	-0.0513548	0.0366365	-0.014784	0.0327036	-0.0533745	0.119479	0.151792	0.0582075	0.119965	-0.00554297	0.0146254	-0.0167599	-0.176722	-0.158681	-0.0792777	-0.119137	-0.0936878	-0.0890878	0.0160344	-0.0786833	0.0569225	-0.158243	0.0878511	0.0365107	0.115925	0.0209295	0.0322486	0.161378	0.0806291	-0.154029	-0.0455806	0.108792	0.0631817	0.168025	0.0254307	-0.117409	0.245686	-0.16504	0.0383776	-0.151067	0.0181897	-0.130295	0.179428	-0.0305128	0.0205762	0.00253762	-0.118466
Child 3	TR-1	0.0426587	0.0154506	0.0584772	0.0417156	-0.0193886	0.0272702	0.0618839	0.0100399	0.0301014	0.0455489	0.0446572	0.0676536	0.0115059	0.016232	0.0396182	0.0276815	0.0434394	0.021734	0.0786849	0.0901432	0.0409516	0.0729272	0.0686677	0.0719635	-0.0809275	-0.102358	0.0926056	-0.178497	-0.0851633	-0.014907	-0.104718	-0.0014247	-0.0211516	-0.0994593	-0.053535	-0.111147	-0.0454272	0.0565828	0.0977494	-0.0297596	-0.0159901	-0.194362	0.0316033	-0.111906	-0.0623899	-0.0482076	-0.0463969	-0.0735465
Child 3	TR-2	0.0596291	-0.0737973	-0.0164974	-0.144666	-0.0703978	0.0118711	-0.0329575	0.0611248	0.134121	0.0278985	-0.00448434	0.0539915	-0.0779657	0.0886491	0.0324893	-0.0654202	-0.0541146	-0.135807	0.00978681	-0.00731079	0.048697	0.0540667	0.0913547	0.0861248	0.0214587	-0.0602285	0.0831644	-0.110689	0.0191721	-0.00545981	-0.00230487	0.000759672	-0.0685744	-0.122074	-0.0427149	-0.113181	-0.0567435	0.0621616	0.00529707	-0.0775695	0.0874016	-0.0549349	0.0726059	-0.0860951	-0.0724901	-0.0991121	-0.0215703	-0.134115
Child 3	TR-3	0.0607272	-0.0427933	-0.0350672	-0.00495449	-0.0739207	-0.00847296	-0.0336923	-0.0429787	0.0551901	0.016366	-0.0810883	0.0102172	-0.0336183	0.0167556	-0.0330891	-0.0251857	-0.0911097	-0.0511074	-0.00938293	0.0486271	0.0146549	-0.0607437	0.077309	-0.125731	0.01757	-0.0332221	0.112803	0.0215448	-0.0355454	0.0555358	0.0054238	0.00812827	0.0262774	0.119244	0.0367433	0.0797933	0.0226898	0.127027	0.244067	0.0575638	0.118223	-0.0406204	0.077548	-0.155112	0.0243414	-0.0614426	-0.00450738	-0.0523235
Child 3	TR-4	-0.0309484	-0.066206	0.0506967	-0.0740361	-0.0170409	0.00959592	-0.052994	-0.0177324	-0.0665868	-0.0500965	-0.0362188	-0.063622	-0.162102	0.0278292	-0.107195	-0.105373	-0.00234352	-0.118177	0.0310281	-0.0496279	-0.00334423	-0.0201388	-0.0522607	0.00406145	0.040075	-0.0335776	0.0846909	0.0136243	-0.0473395	0.0383515	-0.00492614	0.0289839	0.121985	-0.0040134	-0.0295924	-0.0485777	-0.00916957	0.130884	0.117027	0.0383648	0.0573388	0.0113697	0.107769	-0.130197	0.0413674	0.0116427	0.0530733	0.0542635
Child 3	TR-5	0.0287052	0.0424623	0.0100485	-0.0292456	-0.0448886	-0.0216352	-0.0141224	0.00832551	0.092489	-0.00618174	-0.0579392	0.168227	-0.136345	0.0539153	0.013233	0.0296731	0.00915731	-0.0170762	0.0704718	0.0712044	0.0348226	0.0476719	0.0656848	0.0276741	0.033762	-0.029739	0.0731576	-0.0838893	-0.0474621	0.0803685	-0.0682881	0.107285	0.155175	-0.048051	-0.0926798	-0.130263	-0.138486	0.157786	0.107307	-0.0114228	0.000903404	-0.0662635	0.115573	-0.0463623	0.00255697	-0.021614	-0.101291	0.0304342
Child 3	TR-6	-0.000865696	-0.0756546	0.0250355	-0.128253	-0.0180933	-0.00272517	-0.0327774	-0.017128	-0.0640308	-0.0277308	0.00237361	-0.0790635	-0.0622616	-0.00977719	-0.0447122	-0.0551588	0.015067	-0.0670854	-0.0140564	-0.100958	-0.0302549	-0.0433999	-0.0482246	-0.0080409	-0.0268956	-0.0518251	0.0914379	-0.0675813	-0.121405	-0.00676501	-0.0358696	0.0452131	-0.070735	-0.0844694	-0.00513773	-0.127525	-0.0454272	0.120091	0.139505	-0.155734	0.0405529	-0.0689622	0.0673114	-0.141762	-0.0497397	-0.0545874	-0.157689	-0.0242941
Child 3	TR-7	0.0181211	-0.0406844	0.0211165	-0.05966	-0.0349434	0.00474312	-0.0166682	0.00153368	0.024989	-0.00221337	-0.0285999	0.0313866	-0.076059	0.033619	-0.0288211	-0.0301492	-0.0150848	-0.0497547	0.0289353	0.0277554	0.0213092	0.014688	0.0453036	0.00967926	0.000840429	-0.0518251	0.0896432	-0.0675813	-0.0529572	0.0245207	-0.0351138	0.0314908	0.0238294	-0.0398038	-0.0311527	-0.0751502	-0.0454272	0.109089	0.118492	-0.0297596	0.0480716	-0.0689622	0.0787352	-0.111906	-0.0193923	-0.0455535	-0.0463969	-0.0332636
Child 3	TR-8	-0.0330583	-0.0842521	0.055122	-0.0781807	-0.000874186	0.0172979	-0.0120176	0.00908476	-0.00636122	-0.0212979	-0.0674994	0.0623027	-0.0716266	0.0417289	-0.102092	-0.0172613	-0.0256898	0.0192364	0.0360149	0.142211	0.0436375	0.0524328	0.114594	0.0117024	0.000840429	-0.0518251	0.0896432	-0.0675813	-0.0529572	0.0245207	-0.0351138	0.0314908	0.0238294	-0.0398038	-0.0311527	-0.0751502	-0.0454272	0.109089	0.118492	-0.0297596	0.0480716	-0.0689622	0.0787352	-0.111906	-0.0193923	-0.0455535	-0.0463969	-0.0332636
Child 4	TR-1	-0.0104024	-0.0672501	-0.097755	-0.0439501	-0.0797414	-0.0764524	-0.0480083	0.0214802	0.0196308	-0.0639108	0.0011112	-0.0141094	-0.135109	-0.112317	-0.107448	-0.128264	-0.0193684	-0.0417955	-0.0734834	-0.0901811	0.0415829	-0.0787265	-0.0693198	0.0401681	-0.0560266	0.0906259	0.0782848	-0.0750415	0.0985197	0.0362009	0.017807	0.0552446	0.0203714	0.0256477	0.112678	-0.00471158	0.0101969	-0.0878619	0.0802568	-0.0677435	0.00601338	-0.0537835	0.0779541	-0.0478401	0.0438284	0.0353335	0.0112077	0.0263935
Child 4	TR-2	-0.0137398	-0.100394	-0.094838	-0.0578086	-0.0731858	-0.0493355	-0.0442161	0.0389311	0.0157978	-0.00892288	0.018239	-0.0242633	-0.0951072	-0.00550062	-0.0808946	0.0189774	-0.0867482	0.0146368	-0.0549216	0.0282244	0.0714465	-0.07319	0.0561511	0.0483889	0.00271311	-0.0169917	0.0700761	0.0329409	0.0586111	0.0509126	0.0102489	0.0544449	0.0240471	0.033535	0.0899201	0.0215317	0.0272464	0.0118691	0.0508513	-0.0163375	0.0376149	-0.0753257	0.0218591	-0.0473823	0.0683265	0.0839887	0.0509336	-0.0328266
Child 4	TR-3	-0.0717624	-0.0526429	-0.111139	-0.153664	-0.0108322	-0.0488471	-0.0654073	0.0154795	-0.00296652	-0.0913008	0.0078814	-0.03333	-0.077339	-0.146959	-0.0655233	-0.124355	-0.0784177	0.0289933	-0.00192581	-0.0517845	0.0981056	-0.107026	-0.00740219	0.00609725	0.0381044	-0.0621408	0.0742301	0.106891	0.0180123	0.0624105	0.017974	0.0162114	-0.0169192	0.00726986	0.0659006	0.00425389	0.0222172	0.0345947	-0.0166627	0.0415104	0.0610497	-0.124904	0.0104258	-0.0256221	0.0202654	0.0793266	0.0569928	-0.027063
Child 4	TR-4	0.0366748	0.0455735	-0.0163336	0.00907208	0.165386	0.0076631	0.0232647	0.0781494	0.0498265	0.0729753	0.00431358	0.0119206	0.00678939	0.0169163	0.0874148	0.0388875	0.0426703	0.065709	0.0703291	0.0151612	0.0775715	0.0618869	0.0965916	0.0121404	-0.019286	-0.000701185	0.0264771	0.0256434	0.0388737	0.0463359	0.0142726	0.0397997	0.0501418	0.0361424	0.0803167	0.0316637	0.0717717	0.10843	0.0463194	-0.0436483	0.0752368	-0.0934131	-0.038259	-0.0653501	0.0906962	0.122758	0.0810799	-0.063697
Child 4	TR-5	-0.105263	-0.0977147	-0.110013	-0.18482	0.0254197	-0.0351556	-0.0430723	0.0758799	0.0351448	-0.000649992	0.0132394	0.000588162	-0.0867965	-0.0898921	-0.00101017	-0.0794054	-0.0359676	0.0361798	-0.0114068	0.017138	0.106912	-0.00103511	0.0572303	0.00841799	-0.0175954	-0.0363203	0.0118752	0.0171189	0.0429922	0.0297836	-0.00530378	0.0844375	0.0278768	0.00931295	0.0874247	0.0136225	-0.0286275	-0.0499196	0.0276474	-0.0165071	-0.00221159	-0.0185937	-0.00927456	-0.0225405	0.0697408	0.0308011	-0.00954819	-0.0935154
Child 4	TR-6	0.00752265	-0.0096551	0.0900446	-0.0610298	0.00890357	0.0637552	-0.0325154	0.05121	0.0558669	-0.0465724	-0.0203832	0.00717675	0.00849494	0.107682	0.0827111	0.0277134	0.0277306	0.0622385	0.0835845	0.0150028	0.0946575	0.0409077	0.0372718	-0.00770227	0.0683692	-0.0764219	0.159513	0.0900931	0.0946578	0.0798321	0.0064948	0.0765311	0.0387645	0.0893023	0.103281	0.06283	0.0606736	0.0541027	0.116696	0.004701	0.0479863	-0.0859338	0.0684491	-0.075559	0.117101	0.151724	0.114936	-0.00625124
Child 5	TR-1	0.189884	-0.0457094	-0.012393	0.140345	-0.00295376	0.155387	0.115768	0.0611901	-0.168566	-0.0194462	-0.0577541	-0.0822556	0.107091	0.00309959	0.0361618	-0.0639752	-0.0838866	-0.196682	0.287082	0.0435543	-0.0062962	0.0269853	-0.0455161	0.0452663	0.162058	-0.0754153	-0.0663593	0.0908635	-0.0152359	0.11596	0.117137	0.0783665	-0.181245	-0.00994995	-0.0504759	-0.0519917	0.166091	0.0626832	0.116409	0.0291961	-0.0197502	-0.112279	0.211184	-0.0622881	0.112593	0.150099	-0.138358	0.0577641
Child 5	TR-2	0.157195	-0.104876	0.197651	0.157073	-0.184346	0.219105	0.18627	0.128972	-0.00030085	-0.0437366	0.188368	0.225952	0.0676562	0.00309959	0.00801698	-0.0468364	-0.14128	0.166739	0.332874	0.134556	-0.0634903	0.133216	-0.0172153	0.0452663	0.08385	-0.0159363	-0.123422	0.0489185	-0.137967	0.150462	0.0598731	-0.0207395	-0.102458	0.0254621	-0.120215	-0.0769826	-0.0584653	0.0626832	-0.039023	-0.0627944	0.0490208	-0.0955916	0.000605841	-0.0484776	0.142221	0.191955	-0.119933	0.0577641
Child 5	TR-3	0.248981	-0.147658	-0.083418	-0.0307012	-0.0355471	0.172527	0.08952	-0.0247558	0.0292159	-0.0293733	0.167621	0.205472	-0.176569	0.00309959	-0.140011	0.00923825	-0.136743	-0.0105946	0.324439	0.0759102	0.119476	0.107522	0.00163638	0.0452663	0.123391	0.0538643	-0.0994952	0.034089	-0.0434461	0.12648	0.0544739	-0.00838847	-0.147079	-0.00500933	-0.0625756	-0.0519917	0.0388833	0.0626832	-0.0497268	-0.016053	-0.044528	-0.0526509	0.185453	-0.0323921	0.0797772	0.18134	-0.0378815	0.0577641
Child 5	TR-4	-0.164284	0.150691	0.110781	0.103168	0.0806583	-0.0096341	0.146763	0.130844	0.0511436	-0.0660624	0.0694537	0.0333264	0.132176	0.00309959	-0.00342771	0.064327	0.00077574	0.122553	-0.0051658	0.0406872	-0.0819021	0.0286811	0.0350468	0.0452663	0.0712941	0.292459	-0.0917941	0.143571	-0.0330985	0.114948	-0.00875004	0.0426365	-0.153199	-0.0173696	0.0345281	-0.171488	0.124687	0.0626832	-0.107551	-0.0254157	-0.0770946	0.00679318	0.228662	-0.00195548	0.0452669	0.181353	0.0507698	0.0577641
Child 5	TR-5	0.102845	-0.0426679	0.0509442	0.06508	-0.0355471	0.103076	0.0984938	0.0511894	-0.0236291	-0.0458044	0.069046	0.0665864	0.0316719	0.00309959	-0.0239954	-0.0149899	-0.0838866	0.00509627	0.192996	0.0441199	-0.013085	0.0676114	0.00015747	0.0452663	0.0454559	0.0143496	-0.102084	0.0267394	0.0125169	0.111667	0.0841352	-0.0607155	-0.149437	0.0512965	-0.1498	-0.0643219	0.0686579	0.0626832	-0.0978832	0.0292397	-0.0529203	-0.0403258	0.246481	0.0267723	0.132583	0.179364	0.00477865	0.0577641
Child 5	TR-6	0.082448	-0.0657869	0.0420988	-0.0444848	-0.0355471	-0.0220055	-0.0458521	-0.0403034	-0.0296384	-0.0704037	-0.0224581	-0.0495634	0.0280054	0.00309959	-0.0207175	-0.0377034	-0.0582991	-0.0565341	0.0257519	-0.0741084	-0.0332127	0.0416524	0.0268357	0.0452663	0.254298	0.0538643	-0.113816	-0.139647	-0.0434461	0.13936	0.0199741	-0.0814903	-0.149057	-0.0744856	-0.0269154	0.104826	-0.106554	0.0626832	-0.120586	-0.0504906	-0.121895	-0.0218513	0.240333	-0.0760116	-0.0337776	0.203931	0.0133355	0.0577641
Child 6	TR-1	0.0747287	0.00340892	0.126083	0.00311277	0.118872	0.0720785	0.0353812	0.12251	0.0229943	0.0488426	-0.0142984	-0.0348779	-0.0882695	-0.028137	0.057299	0.0132318	-0.0101725	0.0249962	-0.00631098	0.0533031	0.0280069	0.142966	-0.0518027	0.0175083	0.230129	-0.119423	0.319334	0.102994	0.0249263	0.24172	-0.13236	0.0907292	0.0362367	0.176645	0.0904704	0.133171	-0.0569203	0.0281257	-0.0531454	0.132175	0.110659	0.0927573	0.115372	0.0520098	0.147461	0.0481663	0.106154	0.0168819
Child 6	TR-2	-0.153425	-0.0257247	0.0493147	0.0790109	0.106714	0.0651379	0.1075	-0.00600748	-0.113892	-0.180046	-0.192709	-0.011243	-0.0471191	-0.118983	0.0654518	0.152109	0.0878495	0.0800342	-0.031887	-0.0602747	-0.0784376	0.152095	-0.149611	-0.0667713	0.231072	-0.0822747	0.109905	0.169681	-0.0197303	0.240574	-0.157856	0.0251705	0.149915	0.0119368	0.22872	0.188461	-0.0763324	-0.0919125	-0.00276547	0.229839	0.0400766	0.0614427	-0.0324383	0.0573376	0.204166	0.0762096	0.201349	0.0922915
Child 6	TR-3	0.0709984	0.000689961	-0.0959765	-0.0420155	-0.0676507	0.00833122	0.000716375	0.0277652	0.130973	-0.0466886	0.121269	0.04551	0.017504	0.076735	-0.00538709	0.00296942	0.0196863	0.0207476	0.0225262	-0.0395494	-0.0784376	-0.110379	-0.0934083	-0.0140308	-0.163882	-0.190086	0.268066	0.234249	0.022174	0.235095	-0.163144	-0.1008	0.192818	0.215716	0.0153409	0.300794	0.0220865	-0.144238	0.0110356	0.213048	0.0923453	-0.066498	-0.114444	0.097982	-0.148023	0.252957	0.123891	0.0941359
Child 6	TR-4	0.0885793	-0.108131	0.0854719	-0.0536107	-0.0702685	-0.0132661	-0.0838229	-0.127722	-0.0180071	-0.0626201	-0.0538372	-0.0129119	0.0912159	-0.14665	-0.03534	0.00328595	-0.127017	-0.069253	-0.1192	-0.0329291	-0.170724	0.00846159	0.0330703	0.0225467	0.188201	0.0194204	0.305689	0.225403	-0.0320871	0.0923432	-0.178327	-0.0541445	-0.0892898	0.117053	-0.104354	0.0919143	0.063381	-0.083303	-0.055003	0.143361	-0.0330095	-0.0666613	-0.127224	0.0857531	-0.0654786	0.124392	0.138137	0.107907
Child 6	TR-5	-0.0978069	0.129451	0.026355	-0.0455658	0.140461	0.0107013	0.0672914	0.0864483	-0.0568892	-0.0861402	0.00789709	-0.115505	0.0166028	-0.063843	0.114296	-0.0249056	-0.124786	0.086978	0.00596986	-0.0725406	-0.0627147	-0.0362304	-0.103617	-0.0851296	-0.12879	-0.139264	0.316869	0.077102	0.0198991	0.199757	-0.133789	-0.00668362	0.0407739	0.0393301	-0.0349147	0.0417249	0.056358	-0.118445	-0.00920884	0.0279007	-0.0810094	0.0276159	-0.0319143	-0.0764288	-0.138995	0.0187853	-0.100234	-0.00417224
Child 6	TR-6	0.0931673	-0.0876011	-0.0233826	0.0244747	-0.0427155	-0.0206891	-0.0786315	-0.0463928	0.0972361	0.011307	-0.0297901	0.06157	-0.00796104	0.0163923	-0.0488676	0.0105629	0.0209031	-0.0454456	-0.0735012	-0.00187709	-0.108319	0.00991845	-0.024514	-0.0132895	-0.045222	-0.0681983	0.108513	0.0254578	-0.126424	0.0314929	-0.000699403	-0.0215191	0.0438964	0.0680612	0.221388	0.321237	0.0953812	-0.0242853	0.0910284	0.0481072	-0.136852	-0.0432822	-0.0487748	0.00525904	-0.059795	-0.00284051	-0.139145	0.104671
Child 7	TR-1	0.0132899	0.0225384	-0.000887164	0.0299659	0.0476167	0.00975296	0.0426056	0.0146583	0.0286966	-0.0135691	0.0125654	0.000984142	0.000700819	0.0562398	0.0187933	0.00668345	0.00853084	0.0601138	-0.0165472	-0.01496	0.0605982	0.0535931	-0.0169241	0.0187175	0.0148137	-0.0763858	0.0877637	-0.0162477	-0.0634321	-0.0324607	0.020784	0.0505209	0.0225145	-0.0177044	0.00858036	-0.0410815	-0.0445447	0.096867	-0.0305539	-0.0541783	0.0151611	-0.0175216	-0.0121796	-0.123181	0.0482657	0.0836707	-0.0832748	0.067377
Child 7	TR-2	-0.0402654	-0.079059	-0.0322115	-0.0692719	-0.0729854	-0.088812	-0.0777615	-0.0104269	-0.0756698	-0.0410019	0.0260036	-0.0687045	-0.0680973	-0.0834981	-0.0582895	-0.132301	-0.0709373	-0.0474194	-0.0819584	-0.0322927	-0.0740665	-0.0420615	-0.0685645	0.0462407	-0.0215009	-0.110751	0.0581797	-0.106011	-0.102915	-0.0574125	-0.0541109	0.00959449	-0.0854483	-0.0130217	-0.0106104	-0.0178979	-0.0404813	0.0234457	0.00807648	-0.0519757	0.0465965	0.0232191	0.0191927	0.0985232	0.0250472	0.0733039	0.0506143	0.0209643
Child 7	TR-3	0.0143251	-0.0430369	-0.0206931	-0.050752	-0.00292488	-0.0141791	-0.0107211	0.0108095	-0.0058229	-0.000208336	-0.0143888	0.0121668	-0.0598322	-0.0387777	0.0242108	-0.055355	-0.044642	0.02747	-0.0214046	0.0132271	0.0324602	0.0189066	-0.00230299	-0.0160387	0.0148342	-0.0268531	0.0662256	0.027844	0.0084582	0.00987449	0.0398881	-0.00386092	0.0491708	0.00809158	0.0598705	0.0400413	0.0308485	-0.00472952	0.0520587	-0.0215701	-0.0117143	0.069847	-0.00774753	0.0211677	0.100607	-0.0155827	0.0417698	0.0672829
Child 7	TR-4	-0.0404125	-0.0608204	-0.0180988	-0.0664602	-0.0229684	-0.0312816	-0.0338095	-0.000929391	-0.0279066	-0.0301695	-0.0348414	-0.0644941	-0.019485	-0.0567236	0.012726	-0.0452713	-0.125579	0.0413103	-0.0255832	-0.0103216	0.0185477	0.0140178	-0.0144167	-0.00614212	0.0189889	0.0651576	0.00548735	0.0458765	0.0741519	-0.0650998	0.0485346	-0.0198871	0.0245308	0.000988553	0.0310996	0.0314328	0.0994374	0.0632358	0.0584222	0.0447904	0.0842961	0.0793873	-0.0337877	0.0730001	0.039997	-0.00914624	0.0202279	0.0450309
Child 7	TR-5	-0.0372104	-0.0612874	-0.0474745	-0.0539111	-0.0269582	-0.0683821	-0.0251903	-0.00485663	-0.0102528	-0.0247632	-0.00994037	-0.0525258	-0.0810394	-0.0376396	-0.0483102	-0.0500589	-0.0202716	-0.0176749	-0.0203292	0.0048817	-0.0215613	-0.0169853	-0.0189849	-0.0137237	-0.0584295	-0.111047	-0.032822	-0.108947	-0.0933243	-0.0727432	-0.0882019	-0.0109535	-0.0973332	-0.010325	-0.00882302	0.00198257	-0.0885291	-0.0737045	0.0385116	-0.11785	-0.0780193	-0.107858	-0.0990429	0.0550893	-0.0543445	0.0227718	-0.0600397	0.0516947
Child 7	TR-6	-0.00573546	0.0208756	0.0412175	0.0151339	-0.00297027	0.0108304	0.00104754	-0.020729	0.0322746	-0.00838045	0.00511235	0.0376526	0.042388	-0.00108672	-0.0236993	0.0354821	0.0317014	0.0449053	0.027772	-0.0334712	0.0420931	-0.0194021	0.0683713	0.0329722	0.0186337	0.0378256	0.0156036	-0.0774315	0.0126054	-0.0735238	0.00622177	0.0172987	0.0201349	-0.00644133	-0.0320343	-0.00415389	0.0368568	0.0389825	0.0348158	-0.0128432	-0.0778042	0.0597113	-0.0607745	0.0812442	-0.0520156	0.035818	0.0452604	0.0780842
Child 7	TR-7	0.0176198	-0.014573	0.034189	0.00669883	0.0712269	0.0237172	0.0320938	0.00113262	0.0221425	0.00797561	0.0149327	0.031795	-0.00408724	-0.0276247	0.0416755	0.0235158	-0.0543953	0.0914145	-0.0159434	0.0214432	0.0411998	0.0148363	0.0259182	0.0380308	-0.0119873	-0.093696	-0.022285	-0.0573659	-0.0804097	-0.0525618	-0.00928721	-0.00468754	-0.0161364	-0.0169919	-0.0333056	-0.023825	-0.0471163	0.0308485	-0.00725297	-0.00310591	-0.0644002	0.0681815	0.0176578	0.145127	0.0421364	0.0130718	0.0261712	0.0712863
Child 7	TR-8	0.0139301	-0.0380235	-0.0116573	-0.0474058	0.0131416	-0.0601661	0.0405562	0.00479298	-0.0116148	-0.0081234	-0.0349153	-0.0493533	0.00157559	0.00326756	0.0174385	0.0661383	-0.0487412	0.0941937	0.0296227	0.0453803	0.0829194	0.00754001	0.00641682	-0.0181947	-0.021073	-0.0351879	-0.0532175	-0.0697069	-0.016876	-0.0511823	-0.0589347	-0.00963708	-0.000573678	-0.0135997	-0.015189	-0.0242118	-0.0111323	0.0484433	0.0213206	0.0475665	-0.108425	-0.0383641	-0.000137924	0.0703842	-0.0200859	0.0378724	0.0170091	0.0839842
Child 8	TR-1	0.115934	-0.0263201	-0.0196491	-0.0327002	0.000780486	0.006872	0.00970226	-0.0227626	-0.0320413	0.0105515	-0.103278	-0.0440953	0.00979368	-0.0679373	-0.0322161	-0.0228234	-0.0534271	0.0211444	0.0309321	0.0142291	0.00391194	-0.00572339	0.0413799	0.0499857	-0.138006	0.243025	0.104247	-0.0685845	0.194941	-0.0589779	0.000582715	0.210264	-0.00766502	0.0501852	0.237373	-0.163796	0.128963	0.28383	-0.180868	0.310445	0.150231	0.234611	-0.0319799	0.0467764	-0.124019	0.0390949	0.0569696	-0.143143
Child 8	TR-2	0.000856921	0.169704	-0.0706373	0.0199526	0.0174909	-0.0687858	0.00970226	-0.065032	0.323161	0.0105515	0.67574	0.0801711	0.0417215	0.0600761	-0.0257095	-0.0188761	-0.00429826	0.0888235	0.0201631	0.0350363	-0.172446	-0.0411692	0.0266527	-0.00732939	-0.0284597	0.0229662	-0.105591	-0.1154	-0.0751689	-0.0426664	0.000582715	0.202787	0.156513	0.0501852	0.527882	-0.14915	0.159827	0.0763333	-0.185614	-0.143135	-0.0182894	0.210548	-0.0319799	-0.166425	-0.110911	0.0855776	0.212291	0.0600295
Child 8	TR-3	0.117555	-0.0703029	-0.0802474	-0.0367423	-0.0676911	0.0891332	0.00970226	0.0326394	0.324577	0.0105515	0.365799	0.0354499	0.0121118	-0.0087893	-0.123644	0.0404671	0.0123651	0.0845746	0.0168298	-0.161933	-0.138342	-0.0117766	0.127239	0.0722122	0.0911878	0.0652184	-0.117765	0.228224	0.120463	-0.0132196	0.000582715	0.0216578	0.103806	0.0501852	0.296365	-0.14915	0.107232	0.246163	-0.180868	0.0297748	0.0393722	0.219576	-0.0319799	0.195516	-0.0700786	-0.0785367	0.0957981	-0.0581257
Child 8	TR-4	0.035916	0.0806747	-0.0651952	0.121955	-0.16497	-0.0100399	0.00970226	0.0918501	0.226095	0.0105515	0.362992	0.124352	-0.0113339	-0.00555016	0.04024	0.0456929	0.0351707	0.144223	0.0176895	0.223938	0.196965	0.217455	0.174983	0.173175	0.145921	0.0135287	-0.110521	0.0598503	0.0587676	-0.0134718	0.000582715	0.0737567	0.0991595	0.0501852	0.254255	-0.14915	-0.0354163	0.155191	-0.176122	0.0656949	-0.086714	0.0112625	-0.0319799	0.0693739	-0.128839	-0.0467316	0.0524351	-0.0453533
Child 8	TR-5	0.194051	-0.0653424	-0.0589323	0.15866	-0.0391937	0.0493965	0.00970226	-0.087228	0.18373	0.0105515	0.310239	-0.113269	-0.0233672	-0.00555016	-0.103545	-0.0896535	0.205041	0.089687	0.0152009	-0.0114508	-0.0340121	0.0524302	-0.0802942	0.0221388	0.105422	0.0652184	-0.0879847	0.0434175	0.00112066	0.132117	0.000582715	0.13184	0.20367	0.0501852	0.230953	-0.134503	0.192797	0.0672555	-0.180868	0.0656949	0.0609653	0.103395	-0.0400266	0.122623	-0.124019	-0.184066	-0.0532309	-0.0165155
Child 8	TR-6	0.231289	-0.111856	-0.0589323	0.0793931	-0.152563	-0.000846447	0.00970226	0.0977027	0.137722	0.0105515	0.216186	-0.0363101	0.0505134	-0.00555016	-0.16578	-0.0719344	0.168542	0.162507	0.0201631	0.174239	-0.0601495	0.00342029	-0.106914	-0.0760435	0.190901	-0.0186463	-0.063523	0.107984	0.0479343	0.156316	0.000582715	0.138112	0.0673544	0.0501852	-0.0581447	-0.14915	0.0287978	0.165754	-0.180868	0.0656949	0.00803329	0.0409005	-0.0239332	0.195943	-0.186246	-0.110831	-0.0496526	-0.0622329
Child 9	TR-1	0.0358606	0.0700084	0.0259943	-0.0028175	-0.0461802	0.00901866	-0.0287451	0.031464	-0.0932104	-0.00487671	-0.00970564	-0.0543968	0.0132811	-0.0419852	-4.18771e-05	-0.0363681	0.00718299	-0.0472029	0.0219318	0.0162066	-0.103154	-0.026432	-0.0957249	-0.0774409	0.0930351	0.0197606	0.0539842	-0.0746587	-0.0572098	0.0589031	-0.0391555	0.0310458	0.030397	0.108207	0.0372481	0.0138478	-0.0350681	-0.0588545	0.0892264	-0.0323216	0.0664001	-0.0645223	0.125736	-0.0316626	-0.0354649	-0.0297654	-0.0752061	0.09522
Child 9	TR-2	-0.0211505	-0.0140615	-0.0115144	-0.0535498	-0.0398355	0.0136838	0.0434177	0.014901	0.0238396	0.108074	0.0832716	0.0505658	-0.0198954	-0.0532189	-0.103181	-0.0199368	-0.0592878	0.0721563	0.0440039	0.0785172	-0.105898	-0.0143549	-0.127211	-0.0669462	0.0588913	0.0616995	0.0474696	-0.0590582	-0.103306	0.0751223	0.0978482	0.0295224	0.0735239	0.0775421	0.159046	0.038333	-0.0241878	0.00658513	0.0547404	-0.0385731	0.0315826	0.0237303	0.137712	0.0305829	0.0598131	0.0983449	-0.0844087	0.37381
Child 9	TR-3	0.0342522	0.0551083	0.0425814	-0.0752554	-0.041063	0.000248666	-0.0447536	0.00356207	-0.0385985	0.00758962	0.0169151	-0.0142558	-0.0199453	-0.0480916	-0.0072747	-0.0447222	-0.0190854	0.00457108	0.0931434	-0.0228373	-0.0134317	0.0367282	-0.0249668	0.212502	-0.0444093	-0.0180479	0.0405549	-0.191403	-0.0840905	0.0237957	-0.0284484	-0.003967	-0.0738785	0.00872583	0.0786788	0.0184602	0.00426207	0.000159375	-0.0690683	0.027339	0.053234	-0.0517544	0.0302169	0.0214337	0.00810116	0.027658	-0.0706588	0.0374063
Child 9	TR-4	-0.0180157	-0.00598618	0.0182299	-0.0779795	-0.0530461	-0.00134913	0.00253074	0.0048788	0.0377229	0.0415821	0.0343671	0.0751843	-0.0397398	-0.0892116	0.0127858	-0.0298774	-0.0439138	0.00751623	0.0443638	0.0221035	0.00426802	0.0104891	-0.0214704	0.0942106	0.0317322	0.0248406	0.103577	-0.0491331	-0.0863199	0.0989426	-0.0329687	-0.00742982	-0.115781	0.137017	0.223629	0.05129	0.0177132	-0.0696357	0.0646487	-0.022665	-0.0351456	-0.0580962	0.135175	0.0213251	-0.064848	0.0423734	0.00744255	0.126148
Child 9	TR-5	0.0110593	0.0446255	0.065878	-0.0829091	-0.0255822	0.0802744	-0.0191173	0.0215404	0.014289	0.0639278	0.0553389	0.0277418	-0.0616945	-0.0880176	-0.0581335	-0.0482886	-0.0684126	0.031085	0.0759545	-0.0412334	0.0350798	0.0383998	-0.0472146	0.216891	0.0483467	0.0188258	0.0453965	-0.0832902	-0.0326976	0.097914	-0.00255091	0.0286177	-0.0212373	0.0412012	0.184691	0.0441553	0.0307394	0.0568448	0.0718819	0.000650693	0.0503692	-0.0218522	0.0948238	-0.0226122	0.0610646	0.0581286	0.0389301	0.234775
Child 9	TR-6	0.00793249	0.0273147	0.00608926	0.0446388	0.00918932	-0.0423201	-0.0744234	0.00956554	-0.147886	-0.0878528	-0.140498	-0.0136555	0.0552112	0.0256474	0.0308201	-0.0349352	0.00935978	-0.0849288	0.116962	-0.115017	-0.0020419	0.0956087	-0.147882	0.236724	-0.0109946	-0.00197943	0.0141683	-0.0749917	0.0565026	0.0824767	-0.0113658	0.0459576	0.044977	0.00993798	0.108622	-0.0198385	0.00823838	0.0523996	0.0691876	0.0465344	0.0179575	0.0105693	0.102926	0.0589435	0.028837	0.0389937	-0.0370654	0.130795
Child 10	TR-1	-0.0229796	-0.025278	-0.0722134	0.0563157	-0.083293	-0.0307265	0.0306221	0.0182524	0.0294298	0.00760495	-0.102102	-0.0102042	-0.0041796	0.00309959	-0.0123186	-0.012654	-0.078236	-0.00393705	0.00112915	6.24735e-05	0.109816	-0.0575887	-0.00461213	-0.0484527	0.207454	-0.0329842	0.0207242	0.0823126	-0.0432413	0.0561944	0.0506729	0.0467044	-0.0061442	0.0522409	0.0719656	0.0516069	0.0136301	0.0626832	-0.0049405	-0.00711349	0.0840388	-0.0131767	0.0210659	0.0356694	0.0740351	-0.0377917	0.0280922	0.0687944
Child 10	TR-2	0.0739273	-0.0392359	0.0275598	-0.0107873	-0.0338628	-0.0247351	-0.032199	0.0182524	4.00238e-05	-0.0362213	0.109418	0.0447546	-0.0041796	0.00309959	-0.0123186	-0.012654	-0.0550684	-0.00393705	-0.0212253	-0.00503249	0.0478188	-0.0308	0.0175572	0.054611	0.154449	0.0408423	0.0748855	0.0527043	0.0138128	0.0328816	0.0538699	0.0467044	0.074882	0.0624034	0.298034	0.179462	0.0136301	0.0626832	-0.0049405	-0.00711349	0.0642276	-0.0131767	-0.00941873	0.0159077	0.0474432	0.0276951	0.0944727	0.192052
Child 10	TR-3	0.0267803	-0.0511826	0.0123914	-0.00753566	-0.0626818	-0.0446474	-0.0074923	0.0182524	0.00891355	-0.00335177	0.055255	0.0108461	-0.0041796	0.00309959	-0.0123186	-0.012654	-0.00178377	-0.00393705	-0.038494	-0.0273937	0.0779422	-0.0264059	0.0014288	0.0122046	0.171623	-0.0857837	0.0903761	0.115008	0.0871926	0.058118	0.0712525	0.0467044	-0.0325412	0.0773819	0.419744	0.123469	0.0136301	0.0626832	-0.0049405	-0.00711349	0.143172	-0.0131767	0.0693456	0.0801419	0.145037	0.0685777	0.0705699	0.289555
Child 10	TR-4	0.095131	-0.0907321	0.0376305	-0.0435841	-0.0641154	-0.0710118	-0.0365374	0.0182524	0.00656358	0.0382671	0.0332186	-0.0254733	-0.0041796	0.00309959	-0.0123186	-0.012654	0.144267	-0.00393705	-0.0510953	-0.0159699	0.120316	-0.0310287	0.0509874	0.0414984	0.109569	-0.065802	0.0651178	-0.00472138	0.100598	0.0585422	0.0288705	0.0467044	0.0614135	-0.0558294	0.232467	0.141543	0.0136301	0.0626832	-0.0049405	-0.00711349	0.116032	-0.0131767	-0.0349979	0.0111836	0.0742206	0.0572305	0.0602197	0.223697
Child 10	TR-5	0.0114508	-0.0782045	0.0743072	-0.0114392	-0.0862617	-0.0706689	0.000594766	0.0182524	0.0547194	-0.00981223	0.0935799	-0.00585049	-0.0041796	0.00309959	-0.0123186	-0.012654	-0.0511438	-0.00393705	-0.0747662	-0.0544375	0.0967513	0.0229553	-0.0759892	-0.0764884	0.0882041	0.0373383	0.039898	0.0257227	0.0487361	0.0203437	0.0400131	0.0467044	-0.0232957	-0.0387444	0.290052	0.170693	0.0136301	0.0626832	-0.0049405	-0.00711349	0.0483531	-0.0131767	-0.000700707	-0.011689	0.0474188	0.0538411	-0.025042	0.114958
Child 10	TR-6	-0.023628	-0.0224627	-0.00532728	-0.0281835	-0.045876	-0.0260947	5.79899e-05	0.0182524	-0.0461851	-0.0165974	0.142161	0.0510039	-0.0041796	0.00309959	-0.0123186	-0.012654	0.0312622	-0.00393705	-0.0465124	-0.061591	0.0150088	-0.0355672	0.0192007	0.0898545	0.16407	-0.0721005	0.0217232	0.0341787	0.0469856	0.0513151	0.0849436	0.0467044	-0.0991133	-0.0432247	0.36143	0.105822	0.0136301	0.0626832	-0.0049405	-0.00711349	0.125886	-0.0131767	-0.0218372	-0.0810101	0.0802995	0.0117236	-0.0590591	0.100841
Child 11	TR-1	-0.0380163	-0.0146645	-0.0497275	-0.0737103	-0.0200159	-0.0137544	-0.041465	-0.0079496	-0.0407211	0.00821346	-0.00694156	-0.00544562	0.0193478	-0.00555653	0.000181422	-0.0200138	0.01098	-0.0510403	-0.0193021	-0.0346269	-0.00179543	-0.0124657	-0.00440187	0.0161826	0.0777185	-0.0043422	0.110262	-0.187959	-0.0542317	0.129927	-0.0686801	0.0371761	-0.0526691	0.0881045	0.157364	0.0304866	-0.111626	0.0131962	-0.110614	0.0760931	0.0145727	-0.0448682	0.107804	-0.00968505	0.0509469	0.174102	0.0105695	0.192475
Child 11	TR-2	-0.0383108	-0.0146645	-0.0804344	-0.101449	0.0266193	-0.0504801	-0.0318317	-0.0137088	-0.0251784	0.0494683	0.00112424	0.0472426	-0.0208794	0.00933215	-0.0131393	0.0211015	-0.00514177	0.0105686	0.00155595	0.0312057	-0.017747	-0.0131414	0.104166	0.0823538	0.0658394	-0.0043422	0.0141231	-0.192345	-0.050823	0.118589	-0.091038	-0.023839	-0.061722	0.131908	0.13285	0.0958317	-0.0783778	-0.0800269	-0.0802383	-0.0301576	-0.000899625	0.00703204	-0.109464	-0.0411286	-0.0502615	0.183369	-0.092995	0.256316
Child 11	TR-3	-0.0383108	-0.0146645	-0.0427212	-0.05055	0.0409192	-0.0405471	-0.0152837	-0.0202563	-0.0187157	-0.0320498	-0.0309374	-0.0522521	-0.00584977	0.0118972	0.0304344	0.0416016	-0.00945751	-0.0214734	-0.00195026	0.010935	0.0217491	-0.00487818	-0.11715	-0.0718116	0.0530118	-0.0043422	0.104044	-0.187959	-0.108332	0.103961	-0.0536086	-0.0066527	-0.0734817	0.15217	0.187853	0.194191	0.150058	-0.0967765	0.0961638	0.0604266	-0.0652648	-0.0111313	0.0784237	-0.0731385	0.102336	0.193116	0.0716576	0.25335
Child 11	TR-4	-0.0383108	-0.0146645	-0.124892	-0.0763177	0.00272475	-0.000479839	-0.0175442	0.0266473	-0.0273507	-0.10225	-0.0612017	-0.0629455	-0.0667748	-0.0459156	0.0205313	-0.0247305	-0.056979	-0.0447926	-0.0241745	0.0106298	-0.00368694	0.0613954	-0.0532077	0.0308318	0.028311	-0.0043422	0.0586758	-0.187959	-0.0892968	0.113344	-0.0400919	0.041687	-0.0416328	0.166436	0.174986	0.156466	-0.181106	-0.0055269	-0.0794013	0.102452	0.0110356	-0.0426423	0.0864827	0.0537771	0.0891373	0.136613	0.137403	0.187392
Child 11	TR-5	-0.0488832	-0.0146645	-0.0880931	-0.0944742	0.0118108	0.0506733	-0.00866408	0.0157987	-0.0225904	-0.0447826	0.0486431	-0.106693	-0.0060179	-0.0194412	0.0392431	-0.0120385	-0.01073	-0.0636465	-0.0372509	0.00703414	0.00371216	0.145832	-0.0140321	-0.028974	0.0555596	-0.0043422	0.0888206	-0.183573	-0.100924	0.0859842	-0.0762183	0.0305996	-0.0327791	0.127458	0.152176	0.167233	-0.0801184	-0.0747028	-0.0645809	0.0849231	0.0090813	-0.0827908	0.0991182	0.0868562	0.130548	0.165356	0.0426753	0.24726
Child 11	TR-6	-0.028033	-0.0146645	-0.0677633	-0.0614053	-0.0471238	-0.0590637	-0.0122511	-0.00195704	-0.0409806	-0.0576145	0.0223641	0.0330584	-0.145131	-0.0140357	-0.0829867	-0.00857664	-0.0584528	-0.0155178	-0.0818509	0.0464113	0.0185675	0.0771917	0.0950029	0.157181	0.0376306	-0.0043422	0.129131	-0.187959	-0.0517423	0.127652	-0.0469153	-0.0108869	-0.0506371	0.0634119	0.163072	-0.00400505	0.0682455	0.00337058	0.136703	0.000593468	-0.0623588	-0.0283014	0.0227476	-0.00806189	-0.00864664	0.154442	-0.10825	0.160208
Child 12	TR-1	-0.0259715	-0.0107426	-0.0204648	-0.0141363	0.0539858	-0.0116533	0.0156369	-0.052437	-0.0231023	0.0330003	-0.0828951	-0.0250461	-0.0232857	-0.0154374	-0.0290731	-0.012654	-0.0699558	0.0463401	-0.0696603	0.0114583	-0.0408398	-0.0860216	-0.0130286	-0.0862349	-0.0119201	-0.00319733	0.0578208	0.0381035	0.0664225	0.0256645	0.0186039	0.0350625	0.0250043	0.029828	0.0458044	0.0308727	0.00622028	0.0165245	0.0597626	-0.00711349	0.0547305	0.0486384	0.0843858	0.0460206	0.0528625	0.0718841	-0.0233048	0.0223873
Child 12	TR-2	-0.0102889	-0.0215378	0.0132941	-0.00057988	0.0173003	-0.0136357	-0.00110237	-0.0154294	-0.0149487	0.0212593	-0.003982	-0.00371315	-0.0116212	-0.0120525	0.0117583	-0.012654	-0.0126551	0.00638763	-0.000996722	0.00382116	0.00191369	0.00171439	-0.00934424	-0.00400834	-0.0307263	-0.0665512	-0.0196245	-0.0371831	-0.0326176	-0.043123	-0.0171078	-0.0398403	0.00138665	-0.0284803	0.0289556	0.00803818	0.00333111	-0.00381255	-0.0316904	-0.00711349	-0.0673518	-0.0166775	0.0195214	-0.00452415	0.0540543	0.0341629	0.0335772	0.077065
Child 12	TR-3	-0.0639092	-0.0359452	-0.0170435	-0.0542539	0.00916898	-0.00988416	-0.0082392	-0.0270103	-0.0139613	0.00115282	0.00308312	0.012467	-8.32985e-05	-0.00991813	-0.00214976	-0.012654	0.0176522	-0.0210165	-0.0164637	0.0216076	-0.0270377	-0.048067	-0.0261333	0.0249111	-0.0274572	-0.00443236	0.0758677	0.0576835	0.0561	0.0424274	0.0293816	0.0834524	0.0143482	-0.0128304	0.0250797	-0.0199953	-0.0800985	0.000177031	0.0879207	-0.00711349	0.0579287	0.0573036	0.0676804	0.0104083	0.00872974	0.0399773	-0.0389893	0.018308
Child 12	TR-4	0.0213621	-0.0282048	0.0336176	0.0130255	-0.0144338	-0.0250418	-0.0320978	0.012767	-0.0283953	0.0510107	0.0158639	0.0381829	-0.0329282	0.0140381	0.0150448	-0.012654	0.0507673	-0.041593	0.00378487	-0.027264	-0.00423901	0.0130659	-0.0262609	0.00130948	0.045648	0.0588517	0.0681229	0.0627214	0.125677	0.0720411	0.0360585	0.0548259	0.0488106	0.091987	0.062279	0.0857886	0.0756974	0.000903664	0.142787	-0.00711349	0.130322	0.0719894	0.131245	0.0902773	0.0862226	0.126948	-0.0483188	0.0482837
Child 12	TR-5	0.00838018	-0.0129588	0.051394	0.0405421	0.0540666	-0.0226809	0.0409313	-0.0429002	-0.00102903	0.0302602	-0.0529903	-0.0471942	-0.00725992	-0.0449289	0.0490191	-0.012654	-0.0229001	0.0355184	0.0243546	0.047009	0.0471929	0.0412369	0.016113	-0.00837193	0.0313646	0.0705934	0.112979	0.0834874	0.118887	0.0516316	0.046084	0.055092	0.0269492	0.0874645	0.0563156	0.0549963	0.0279424	0.0340328	0.139444	-0.00711349	0.125619	0.125615	0.112589	0.0897448	0.0578119	0.0525164	-0.00478647	0.0120684
Child 12	TR-6	0.00561379	-0.0250767	0.0103907	-0.00767636	0.0616224	0.0133329	0.0174147	-0.00736636	0.0161722	0.00441408	0.00294217	-0.00296001	-0.0270591	-0.0291877	0.0426852	-0.012654	-0.017038	0.00253663	0.0237296	0.00593496	0.0180295	0.0226162	-0.0171791	-0.029206	-0.0580155	-0.0780214	0.0558088	-0.000273196	0.0481953	0.0104087	0.0143812	0.0316727	0.00492082	0.00284806	0.0659109	-0.0220164	-0.0386151	-0.0316952	0.0346322	-0.00711349	-0.0230095	0.0606015	0.0746848	0.0331681	0.0800413	0.119805	-0.0555676	-0.00958991
Child 12	TR-7	0.0143401	-0.0106415	0.0402831	0.0377566	0.0193224	0.000149927	0.00197667	0.0451529	-0.0209767	0.0141784	-0.0478951	-0.0110356	-0.00776298	-0.0344486	0.0267966	-0.012654	-0.0114805	0.0147124	0.0225795	-0.00158589	0.0131593	0.0213716	0.0353179	-0.00527855	-0.0119201	-0.00319733	0.0578208	0.0381035	0.0664225	0.0256645	0.0186039	0.0350625	0.0250043	0.029828	0.0458044	0.0308727	0.00622028	0.0165245	0.0597626	-0.00711349	0.0547305	0.0486384	0.0843858	0.0460206	0.0528625	0.0718841	-0.0233048	0.0223873
Child 12	TR-8	-0.031838	-0.027195	-0.00511826	-0.0193168	-0.0626306	-0.0396725	-0.0433391	-0.0362115	-0.0333487	0.0147984	0.134017	0.009594	0.0170304	0.0355154	-0.0200145	-0.012654	-0.0356308	0.00821534	0.00469835	-0.0304118	0.00713061	0.0477987	-0.0342387	0.0748124	-0.0323345	0.000375845	0.0537704	0.062185	0.0822938	0.0206012	0.00282602	0.0251726	0.05361	0.0379793	0.0362857	0.0784251	0.0490644	0.0995415	-0.0145179	-0.00711349	0.104874	-0.00700146	0.100593	0.0570494	0.0303153	0.0578948	-0.0257439	-0.0118114
Child 13	TR-1	0.0127069	0.0438221	0.0235076	0.00821747	0.0554191	0.020256	0.00737083	0.0372074	0.0263761	0.0105515	-0.0284683	0.0171349	-0.0112271	0.0116039	0.0567302	-0.0419571	0.0477483	0.00281305	0.00460926	0.0330523	0.0177419	0.0298388	0.101231	-0.041478	-0.0277936	0.0361315	0.0918752	0.106962	0.145019	0.0741963	0.0373806	0.0445596	0.0233371	0.0501852	0.0587622	0.035883	-0.125004	0.271709	0.0746961	0.0478257	-0.110688	0.0157357	0.0597749	0.0157551	-0.0744725	0.0864825	0.273742	0.168574
Child 13	TR-2	-0.0413464	-0.0263478	-0.00360468	-0.0122984	0.0532381	-0.0531211	-0.0375205	0.0209146	0.00761545	0.0105515	0.000326896	0.0171349	-0.10235	0.00748031	-0.0498135	-0.0591109	-0.0921641	0.0154671	-0.0615394	-0.0958295	-0.0621295	-0.0128855	-0.147366	0.0072003	-0.052726	0.0297997	0.0854381	0.108547	0.173642	0.0587447	0.0402196	0.0518922	0.0545777	0.0501852	0.0947417	0.035883	-0.158967	0.226208	-0.0256311	0.0826733	-0.0158551	-0.00184847	0.0512418	0.0777295	0.0331018	0.0745658	0.130294	0.0949629
Child 13	TR-3	-0.0180625	0.00664369	-0.0269148	0.0818402	0.094578	0.00456102	0.0339015	0.0232285	0.0392581	0.0105515	0.019195	0.0171349	-0.109734	-0.0514418	-0.0215491	-0.031647	-0.0691914	-6.68281e-05	0.0402873	0.0742286	0.00128933	0.0569795	0.0899878	-0.0381559	-0.0411859	-0.00753032	0.107668	0.105349	0.156768	0.0790029	0.0167983	0.0377021	0.00906528	0.0501852	0.133535	0.035883	-0.165532	0.239482	-0.121733	-0.0152565	0.0129938	-0.0434678	0.0399485	0.0613618	-0.0555122	0.0956338	0.167303	0.0662328
Child 13	TR-4	-0.0129251	0.0173247	0.0223731	0.0149908	0.000467353	0.00459629	0.0150099	0.0582929	0.0290681	0.0105515	0.0626591	0.0171349	-0.030808	0.0403597	-0.0324909	-0.0237684	0.0316182	-0.0129365	-0.0204545	-0.0726998	-0.0290185	0.0435961	-0.079748	0.0745917	-0.012245	-0.0525639	0.0378669	-0.0480008	0.0550905	-0.00934745	-0.0221868	0.00910248	-0.00430977	0.0501852	0.0715189	0.035883	-0.113485	0.151275	-0.0650033	-0.079111	-0.0236593	-0.0119525	-0.0508169	0.0559715	-0.0804417	0.0581999	0.213323	0.159107
Child 13	TR-5	-0.0387505	-0.0669315	-0.0617261	-0.0740152	-0.0971117	-0.0841933	-0.0217963	-0.0410642	0.0193668	0.0105515	0.0228538	0.0171349	-0.122315	-0.119057	-0.12681	-0.0609231	-0.104913	-0.0677797	-0.0779212	-0.0414569	0.0168517	-0.0532491	0.0622088	0.0317303	-0.0177568	0.0397652	0.0660067	0.121882	0.100716	0.0522822	-0.0334031	0.015296	-0.0147849	0.0501852	0.0523135	0.035883	-0.0824317	0.159122	-0.109411	0.0224257	-0.0264217	0.0165001	-0.00547597	-0.0676924	-0.0379576	0.0997116	0.135395	-0.15178
Child 13	TR-6	0.0200442	0.0502354	0.092354	0.00931477	0.114049	0.0225225	0.0468933	0.0634497	0.0297898	0.0105515	0.102253	0.0171349	0.137221	0.123544	0.148159	0.110035	0.132762	0.0655824	0.0500324	0.0928323	0.02113	0.0608553	0.259053	0.0709568	-0.0190475	-0.0317026	-0.059907	0.0199224	0.0122552	0.0574713	-0.0272213	-0.0244878	0.00529274	0.0501852	0.0803568	0.035883	-0.0605854	0.23776	-0.0888711	-0.0685513	-0.104355	-0.048988	-0.00379622	-0.056375	-0.035378	0.0835126	-0.107688	0.124087
Child 14	TR-1	0.0195787	-0.0453876	-0.0895058	0.0122087	0.00589168	0.00484109	0.003268	-0.0248964	0.0646919	-0.00579651	-0.0620655	0.0136369	-0.0061282	0.0474969	0.0413098	-0.0794242	0.0132855	-0.0420315	-0.0747026	0.0667192	0.00254453	-0.0401894	0.0341918	0.0546413	0.0669813	0.0884023	0.0456852	0.0778175	0.0749611	0.0621745	0.091975	0.083052	0.0800457	0.0426384	0.0956535	0.14675	-0.0344649	0.05747	-0.0497367	-0.0126347	0.0239959	0.0248147	-0.0378521	0.0571296	0.0100774	-0.00744854	-0.0710634	0.0616041
Child 14	TR-2	0.0264471	-0.00763224	-0.0769541	0.0574057	0.0371045	0.0312785	0.0652776	0.0221569	0.102801	0.061667	-0.0205192	0.0935715	0.0271339	0.0233348	0.18403	0.0315496	0.0139701	0.0917093	-0.00303348	0.100194	0.0300662	0.0223171	0.119631	0.078355	0.106268	0.128877	0.0677121	0.136083	0.157604	0.0984266	0.10479	0.131619	0.127388	0.159716	0.132284	0.213777	-0.0196496	0.060795	-0.056998	-0.0759329	0.0644236	-0.120816	-0.0104553	-0.0909056	-0.0229581	0.0474421	-0.0698731	0.123042
Child 14	TR-3	-0.00555765	-0.0099525	-0.0585772	0.0589272	-0.0337421	0.0757787	0.0172412	0.0943599	0.105723	-0.0481284	0.0222744	0.0438092	-0.0238518	0.0257314	-0.00487346	-0.0519271	-0.00978744	-0.0760084	-0.0112584	-0.00976693	0.0207051	0.0283639	0.0285919	0.0526862	0.106528	0.0761051	0.0933618	0.0756181	0.115174	0.107745	0.0717276	0.0768517	0.138673	-0.0108881	0.0808538	0.0606682	0.00277752	0.0540032	-0.00430095	-0.15139	0.0514259	-0.163267	-0.0826457	-0.108535	-0.106771	-0.093424	-0.0527348	-0.0607689
Child 14	TR-4	-0.0135274	-0.0461874	-0.0413126	-0.0161014	-0.0158628	-0.00640551	-0.00744383	0.0452285	0.043145	-0.027813	0.0494288	0.0154655	0.011508	0.0231557	0.0142751	-0.0349674	0.0207278	0.00635363	-0.0125159	0.00268938	0.0420357	0.0552573	0.0410749	0.0998389	0.0800219	0.130268	0.0874098	0.179379	0.0848719	0.119448	0.108574	0.145664	0.117409	0.0920789	0.148018	0.219698	0.0936844	0.0577135	0.144709	0.00963095	0.0694637	-0.0903195	-0.0397503	0.00139681	-0.0865324	-0.108243	-0.073202	-0.0968
Child 14	TR-5	-0.0118159	-0.0846552	-0.0652616	-0.0755391	-0.0106967	-0.0797245	-0.0387906	-0.0361298	-0.0158374	-0.00231202	-0.0312121	-0.00095024	-0.0224744	-0.0150532	0.0158611	-0.038545	-0.0124851	-0.0296275	-0.0606793	0.0106823	0.00465488	-0.000619706	0.0267356	-0.0032158	0.140365	0.0651196	0.123272	0.0658207	0.0213202	0.0243068	-0.031077	0.085697	0.07536	0.0962117	0.083836	0.123207	-0.01349	0.0576147	-0.12158	-0.113507	-0.0220214	-0.0958954	-0.071699	-0.116381	-0.0833923	-0.058067	-0.0858179	-0.0898836
Child 14	TR-6	0.0179636	0.0257599	-0.0483601	-0.00394773	0.0255853	-0.0515426	0.0112396	-0.0197104	0.00918411	0.0163069	-0.0324806	0.00465096	0.0410009	0.0258189	0.0669156	0.0397343	0.0271943	0.0351195	0.0108256	0.0615683	0.0533654	0.0400574	0.0885524	0.0649315	0.0602902	0.0882982	0.0946337	0.0808168	0.0775049	0.0595451	0.0320152	0.125336	0.089207	0.0858862	0.107527	0.163988	0.0344248	0.0707044	-0.0141945	-0.0751294	-0.000712675	-0.108097	-0.0274079	-0.0472074	-0.0794165	-0.0463991	-0.096197	-0.0593243
Child 14	TR-7	0.00884423	-0.0435061	-0.0278319	0.0210669	-0.00348226	0.0117395	-0.0024018	-0.000510675	0.0374968	0.0353088	0.0116338	0.0272833	-0.00947225	0.0239703	-0.00436348	-0.015956	-0.00199422	0.0354244	-0.0301108	0.0244214	0.0496836	-0.0365199	0.0395008	-0.00244058	0.113239	0.0827075	0.111431	0.0695227	-0.0258282	0.0928516	-0.0106639	0.0986956	0.0552213	-0.00816101	0.135098	0.137298	-0.021152	-0.00191494	-0.0598933	-0.133924	-0.0490502	-0.149761	-0.0627705	-0.118003	-0.11772	-0.0125185	-0.0756704	-0.107878
Child 14	TR-8	0.0331793	0.024635	-0.0256856	0.0714089	0.0456331	0.0214705	0.0655118	-0.0124853	0.113404	0.0714343	-0.00528738	0.0838122	0.0135796	0.0254324	0.0999988	0.0419986	0.0361309	0.0961848	0.00213708	0.098459	0.0651887	0.0152111	0.105732	0.0735748	0.0970561	0.0958522	0.0937993	0.0776841	0.0890097	0.0839123	0.0700013	0.072445	0.0845553	0.108725	0.0916256	0.181147	0.0153082	0.0618296	-0.11731	-0.113908	0.00427353	-0.128758	-0.0778157	-0.109256	-0.132151	-0.0862984	-0.0814337	-0.0980479
Child 15	TR-1	0.264545	-0.0398627	0.0830515	-0.0116939	-0.0338034	-0.0329025	-0.0311147	0.0334447	-0.0599993	0.0963898	-0.0309161	0.0133406	-0.0351905	-0.0967365	0.00327464	-0.0497438	0.0436816	0.0321475	0.0631561	0.0639775	0.112664	0.0469596	0.0830862	0.110334	0.26044	-0.083288	-0.0246721	0.0967318	-0.036146	0.217914	0.121338	0.12638	0.0934351	0.151906	0.0399676	0.114519	0.0736454	-0.0690041	-0.0499758	-0.0677256	-0.0133802	0.109321	0.108334	0.112551	-0.0747052	0.0736095	-0.0756282	-0.0682873
Child 15	TR-2	0.26652	-0.0124918	0.0579647	0.0638514	-0.101317	-0.0605912	-0.0420944	-0.00354543	-0.026711	0.100657	0.0413596	-0.0146513	-0.0422331	-0.173552	-0.0463043	-0.0894197	0.0486332	0.00617084	0.0538322	0.100575	0.0991715	0.0907358	0.0665578	0.0538113	0.189538	-0.0389679	-0.0256628	0.03082	0.0698142	0.146568	0.121399	0.0683327	0.0632066	0.14257	-0.0088437	0.0952147	0.0422405	-0.101485	-0.0523925	0.00165516	0.0183185	0.126493	0.101022	0.150281	0.0142304	0.0773305	0.115339	0.0518708
Child 15	TR-3	0.305634	-0.0145986	-0.0530234	0.0244198	0.0296137	0.0787378	0.0404083	0.0521634	0.0117971	0.0578432	0.0243841	0.0250611	-0.0101472	-0.116279	0.00676116	-0.00493181	0.0283172	0.108032	-0.0353917	0.100238	0.0764728	0.0438038	0.0896342	0.0878962	0.126354	-0.0639194	-0.0766239	0.0435897	-0.0652793	-0.0104696	0.0576658	0.0213653	0.0654411	0.122881	0.00988229	0.0220341	-0.100074	-0.117809	-0.124632	-0.0943016	-0.118377	0.0320623	0.107259	0.0523883	-0.102363	0.0293902	-0.173698	-0.104232
Child 15	TR-4	0.316955	0.0247298	0.0161992	0.0167741	-0.0135513	-0.00380894	0.00520395	0.00936008	0.00227598	0.0569554	0.00910569	0.0294769	-0.00224127	-0.114649	-0.0287206	-0.0667112	0.0628357	0.046176	-0.0173803	0.133097	0.0846303	0.086328	0.0487358	0.0840986	0.256635	-0.0851244	0.0283343	0.0317063	0.0691824	0.102966	0.0630056	0.0787446	0.0427985	0.0616516	0.0336411	0.017689	-0.014692	-0.102356	-0.113314	0.0385264	0.0043254	0.073171	0.0472017	0.0706074	0.0268431	0.0681977	-0.0109099	0.104631
Child 15	TR-5	0.208841	0.0379012	-0.00288956	0.0584989	0.0115354	0.0278808	0.105231	0.0623498	0.0780909	0.118111	0.0420369	0.0268706	-0.020338	-0.086717	0.00668953	0.0617048	0.0480625	0.0455748	0.0238336	0.0663635	0.0396471	0.0225343	0.0759189	0.0724219	0.198707	-0.0480684	0.068676	0.0567802	0.048818	0.0710014	0.103649	0.0555062	0.0716919	0.129807	0.00383177	0.0654526	-0.0683446	-0.145428	-0.0972546	-0.0465771	0.0133553	0.105045	0.0499857	0.140055	0.0491468	0.0228949	0.0251652	-0.0752369
Child 15	TR-6	0.253597	-0.0231015	-0.040639	0.0446059	-0.00416612	-0.00682464	0.0759861	-0.038135	0.0913185	0.102049	0.0270116	0.0684102	-0.0345207	-0.162219	-0.0258658	-0.0429183	0.00708144	0.028393	0.0261293	0.0778051	0.160441	0.0748621	0.153576	0.0643915	0.129729	-0.0595476	-0.0413965	7.59385e-05	-0.00409846	0.0818527	0.0182831	0.00272442	-0.0124899	0.122856	-0.0594898	0.0286168	-0.0828456	-0.170775	-0.116319	-0.084512	-0.0832785	0.189545	0.0963678	0.155753	-0.000957853	-0.02155	-0.0153981	-0.0336868
Child 15	TR-7	0.269349	-0.0045706	0.0101106	0.0327427	-0.0186148	0.000415199	0.0256034	0.0192729	0.0161287	0.0886676	0.0188303	0.0247513	-0.0241118	-0.125026	-0.0140276	-0.0320033	0.0397686	0.0444156	0.0190299	0.0903427	0.0955044	0.0608706	0.0862515	0.0788255	0.193567	-0.0631526	-0.0118908	0.043284	0.0137151	0.101639	0.0808901	0.0588422	0.0540139	0.121945	0.00316488	0.0572544	-0.0250117	-0.117809	-0.0923146	-0.0421558	-0.0298394	0.10594	0.0850284	0.113606	-0.0146343	0.0416455	-0.0225218	-0.0208235
Child 16	TR-1	0.18937	0.0640861	0.0156234	-0.00445902	0.114353	0.0200862	-0.00532939	-0.00381548	0.0367347	0.113525	0.0287966	0.0587271	0.130338	0.00815777	-0.0293571	-0.0560315	-0.105029	0.000184142	0.185981	0.0813306	0.0696333	-0.00324393	0.108659	0.0158605	0.228017	-0.0330216	-0.124598	-0.0706126	0.134265	0.217113	-0.0518258	0.0130527	-0.126227	-0.0279449	0.145228	0.06434	0.172594	-0.141135	-0.00539096	0.0525367	-0.131982	0.0188642	0.200416	0.0300928	0.0571566	0.134361	0.0405555	0.0159425
Chlid 16	TR-2	0.135429	0.0833155	-0.144598	-0.0473845	0.0734663	-0.0506527	-0.0559948	0.0300664	-0.0864385	0.0235141	-0.0519174	-0.00938521	0.157747	-0.0914446	-0.0611331	-0.110837	-0.109492	-0.097158	0.141582	-0.0489072	-0.0949678	-0.00786133	0.0497423	-0.0532452	0.131987	0.103767	-0.162899	-0.0296514	0.0903233	0.0960654	0.0170087	0.0521556	-0.0223182	0.0903575	0.0997524	0.0570552	0.181259	-0.154693	-0.0415233	-0.0982293	-0.144039	-0.0877954	0.155835	0.036979	-0.030874	0.0840357	0.089325	0.138783
Child 16	TR-3	0.0862059	0.0482348	-0.0851528	-0.0372895	0.0672277	-0.0286823	-0.030316	0.0278282	-0.0154568	0.0911798	-0.0168344	0.072919	0.14932	-0.0432678	-0.0490258	-0.0968623	-0.101112	-0.107449	0.184305	-0.0115541	-0.0210523	-0.0246285	0.0800679	0.02029	0.194666	0.0506092	-0.138001	-0.0111127	0.119089	0.180334	-0.0597766	0.0561498	-0.0318363	-0.0179382	0.0804806	-0.026737	0.173801	-0.0350936	0.0322929	0.0199246	-0.0487642	-0.00551015	0.169561	0.0148323	0.00116008	0.122887	-0.0193933	-0.101759
Child 16	TR-4	0.132406	0.0201318	-0.0586953	-0.033095	0.0245432	0.0216613	0.00093289	0.0379254	0.0424935	0.103446	0.00139345	0.0937877	0.102067	-0.157103	-0.07979	-0.101358	-0.127705	0.00348845	0.18013	-0.00679272	0.0848551	-0.0145363	0.0769465	0.123593	0.128467	0.000198076	-0.085819	-0.0701419	0.0928641	0.161976	-0.0339941	0.122772	-0.019124	0.135064	0.120269	0.0709827	0.154199	-0.166132	-0.0849899	-0.101422	-0.150603	-0.0947394	0.127095	-0.0364258	-0.0802843	0.0906387	0.0507828	0.100657
Child 16	TR-5	0.0777646	0.019362	-0.109135	-0.0414425	0.0114659	-0.0286526	-0.0253909	0.0308867	0.00531029	0.0727823	0.00788358	0.0665656	0.094604	-0.184432	-0.115201	-0.086936	-0.145959	-0.0282055	0.142335	-0.0318633	0.0494056	-0.0313607	0.0587297	0.0202681	0.15079	0.0097495	-0.13547	-0.0384333	0.139352	0.104668	-0.0441466	0.106427	-0.031548	0.0827619	0.128	0.101006	0.162942	-0.121302	-0.0368357	-0.00421174	-0.149674	0.0122854	0.192647	0.0385409	0.0769801	0.144753	0.0301745	0.15212
Child 16	TR-6	0.0571463	0.0232713	-0.167447	-0.0507977	-0.0147631	-0.000633483	0.0255156	0.0295984	0.0238731	0.077654	-0.0333589	0.0596936	0.0371583	-0.169761	-0.0678224	-0.0838168	-0.117477	-0.0962864	0.154549	-0.0110222	0.0242862	-0.048173	0.0363449	0.0820453	0.234149	0.11119	-0.0954443	0.000267252	0.10627	0.174439	0.0446478	0.123228	0.0554836	0.0613353	0.122351	0.100909	0.201176	0.0169053	0.0149181	-0.105733	-0.0071528	-0.0805254	0.12541	0.0374315	-0.07973	0.121567	0.0834546	0.102421
Child 17	TR-1	0.0747403	0.0483022	-0.104838	-0.0215851	0.00205144	-0.0305891	0.00456108	0.0101298	-0.000153353	0.0135869	0.0160241	0.0361505	0.159973	0.354733	-0.0208699	0.0193456	0.330022	-0.0623896	0.0342251	-0.00909783	-0.0248815	0.0369993	0.00214962	0.152402	0.117717	0.0847797	-0.0999069	-0.0436525	0.0754187	0.131612	-0.0047775	0.0750166	-0.0665086	0.128351	0.0149612	0.15619	0.126641	0.516265	0.0783263	-0.0834113	0.209942	-0.135203	0.0742958	0.0739812	-0.0256296	0.180282	-0.0147152	0.18933
Child 17	TR-2	0.127944	0.0612127	-0.110368	0.0337351	0.0560673	-0.0332679	0.0252648	0.0239762	0.0938058	0.0883094	0.128305	0.0521467	0.127265	0.263485	-0.0149093	0.0453093	0.114924	-0.0481158	0.0915583	0.0271105	0.051233	0.110255	0.0262134	0.140078	0.180804	0.109969	-0.0976919	-0.0982173	0.0781941	0.0403326	0.0550373	0.0137423	-0.0372284	0.133694	-0.00125955	0.0808948	0.157458	0.427881	0.0756415	-0.129987	0.159581	-0.0844612	0.0791125	0.0811329	0.140446	0.170642	-0.0532827	0.272694
Child 17	TR-3	0.120491	0.0785856	-0.0767406	0.0363567	0.057186	0.078645	0.0538211	0.0376743	0.0150028	0.125093	0.0406794	0.0818793	0.118135	0.565575	0.0581313	-0.138769	0.284834	-0.155519	-0.038739	0.082328	-0.0418936	0.117754	-0.0562171	0.252147	0.0985574	0.0254538	-0.137973	-0.101945	0.0325568	0.105411	0.00565881	0.0761428	-0.107693	0.104981	0.0106079	0.00438923	0.0725572	0.386589	0.0491715	-0.0801393	0.298837	-0.149206	-0.0975	0.0659024	-0.131176	0.148466	-0.099682	0.22443
Child 17	TR-4	0.121818	0.0167244	-0.147144	-0.0730707	0.00905021	0.013416	0.0256666	0.0396019	0.010204	0.152486	0.084376	0.123079	0.111426	0.498167	0.0143899	-0.132877	0.261252	-0.118425	-0.0747083	0.079669	0.0113532	0.0915288	-0.0241831	0.221184	0.114124	0.0795279	-0.0487319	0.0113816	0.0827703	0.0835985	0.0780734	0.0757231	0.0863627	0.102595	0.0935473	0.0924116	0.0794248	0.276061	0.0667302	-0.140468	0.220594	-0.14187	0.0339257	0.0710348	0.0607773	0.131813	0.0025814	0.168475
Child 17	TR-5	0.0607061	-0.0290902	-0.0883059	-0.0695295	-0.0668627	-0.0151814	-0.0805357	-0.0383761	-0.068925	0.0524114	0.019593	0.0531086	0.074424	0.374595	-0.102273	-0.0882704	0.184557	-0.10612	-0.079095	-0.10433	-0.077089	0.0442411	-0.0710829	0.0984807	0.162361	0.0076449	-0.132886	-0.0819813	0.0341189	0.0893726	-0.000741318	0.0570784	-0.0126924	0.122849	0.0389961	0.0951404	0.136519	0.361515	0.0536007	-0.0389827	0.16264	-0.0760367	-0.0520255	0.0504718	-0.0780023	0.0898844	-0.0631576	0.185605
Child 17	TR-6	-0.179262	-0.0659208	-0.0712048	-0.0909328	-0.0959157	-0.10465	-0.00519011	-0.0703521	0.0400531	-0.0214369	0.0740398	0.0406054	-0.0518222	0.145451	-0.0959625	-0.0763785	-0.0117603	-0.0729879	-0.0958706	-0.0716847	-0.0402752	-0.0208328	0.00753714	0.0304391	0.109834	0.0147397	0.0384339	-0.0546855	0.0541349	0.0751102	0.00909274	0.0792539	-0.013136	0.120981	0.169686	0.134822	0.13485	0.467228	0.0586581	-0.0579015	0.236521	-0.0920861	0.0577007	0.102887	0.0167302	0.144717	-0.0766916	0.266286
[truncated: 24 more columns]

## Sheet: ASD
ASD group	Trial	Watch_CH-1	Watch_CH-2	Watch_CH-3	Watch_CH-4	Watch_CH-5	Watch_CH-6	Watch_CH-7	Watch_CH-8	Watch_CH-9	Watch_CH-10	Watch_CH-11	Watch_CH-12	Watch_CH-13	Watch_CH-14	Watch_CH-15	Watch_CH-16	Watch_CH-17	Watch_CH-18	Watch_CH-19	Watch_CH-20	Watch_CH-21	Watch_CH-22	Watch_CH-23	Watch_CH-24	Do_CH-1	Do_CH-2	Do_CH-3	Do_CH-4	Do_CH-5	Do_CH-6	Do_CH-7	Do_CH-8	Do_CH-9	Do_CH-10	Do_CH-11	Do_CH-12	Do_CH-13	Do_CH-14	Do_CH-15	Do_CH-16	Do_CH-17	Do_CH-18	Do_CH-19	Do_CH-20	Do_CH-21	Do_CH-22	Do_CH-23	Do_CH-24
Child 1	TR-1	0.0310326	0.00384328	-0.119997	0.0435456	-0.0107776	-0.00554834	-0.0106996	0.00484566	0.025458	0.0279037	0.0386623	-0.0920254	0.0115389	0.0413152	0.0157882	-0.142971	0.00740009	0.101429	-0.188291	0.232533	-0.116572	0.05061	0.11414	-0.0253408	-0.0554651	0.00602672	0.248179	-0.149626	0.00569259	-0.000583596	-0.155082	-0.058964	-0.113722	0.0927913	0.0119065	0.015667	0.0220114	0.046057	0.124114	0.0436113	0.0596815	0.0541302	0.116587	0.0537491	0.0627697	-0.0170304	0.0616112	0.0218976
Child 1	TR-2	-0.105591	-0.122174	-0.0216478	-0.192712	-0.115957	-0.0984817	-0.0762359	0.050715	-0.132594	-0.125103	0.115465	0.114439	0.0115389	0.0413152	-0.0663075	-0.030966	0.104067	-0.0404574	-0.0174568	-0.112718	-0.0862684	0.105574	0.0618342	0.122734	0.049042	0.067792	0.202981	-0.16116	0.0670681	0.131164	0.0400303	0.0187188	-0.0119117	0.124834	0.031939	0.0929232	0.0220114	0.046057	0.00774108	-0.0602539	-0.0834666	0.0940324	-0.0879474	0.0900111	0.137545	0.056383	0.218273	0.223372
Child 1	TR-3	-0.0523898	-0.0217462	0.0365602	-0.153827	0.0125911	-0.148979	-0.0762359	0.0819447	-0.157003	-0.124854	0.000268651	-0.0325965	0.0115389	0.0413152	0.0803313	0.00718945	0.0409347	-0.0385745	0.0551397	-0.0210797	0.0291599	-0.00556578	-0.0149244	0.0291942	-0.132054	0.0946097	0.0861519	-0.0834476	0.0792753	0.0454143	-0.0992118	-0.0422071	0.038181	0.0154989	0.00173179	-0.0787246	0.0220114	0.046057	0.0264827	-0.0439959	-0.0395687	-0.086775	-0.0205614	-0.0387027	-0.111363	0.0323551	-0.0381858	0.0671629
Child 1	TR-4	-0.0859337	-0.065632	0.0490842	0.0121906	-0.0392513	0.134617	-0.0427572	0.0511544	0.0459925	-0.0831506	0.0314084	9.00176e-05	0.0115389	0.0413152	-0.0873426	0.0128229	0.0386492	-0.0195022	0.0360368	-0.00105554	-0.00421035	-0.00601893	0.00516564	0.0428629	-0.00736711	-0.0276649	0.20398	-0.117954	-0.0525635	0.0214688	-0.0693381	-0.00884235	-0.133612	-0.0627808	0.0143294	-0.0848776	0.0220114	0.046057	0.0357942	-0.161013	-0.122419	-0.0342046	-0.042112	0.00544778	-0.169658	0.0746216	0.104457	0.0386269
Child 1	TR-5	-0.096789	-0.0141559	0.0059271	-0.0157383	-0.0753943	-0.0633093	-0.0563586	-0.0410049	0.00267517	-0.0443633	0.0408698	-0.130217	0.0115389	0.0413152	-0.144791	-0.0138084	0.0409347	0.0482488	-0.0285019	-0.0920959	-0.0102158	-0.0120217	-0.0566283	0.0389218	0.0313485	-0.135107	0.0864187	-0.117954	-0.0852494	-0.156729	-0.0693381	-0.0193704	-0.118306	0.002404	0.0104414	-0.0180227	0.0220114	0.046057	-0.0139024	-0.0722304	-0.054312	0.11417	0.0747028	0.00695691	0.0124822	0.0679828	-0.0758207	0.0346409
Child 1	TR-6	0.0103352	-0.13361	0.0598485	-0.0816521	-0.0154324	-0.102006	-0.195128	-0.0758486	-0.0204415	-0.143423	0.00992339	-0.0632132	0.0115389	0.0413152	-0.0848408	-0.0722128	0.0136224	0.00609091	0.0830934	-0.0145925	-0.0376213	-0.0416294	0.0219175	0.0128291	0.16062	0.0649674	0.00532256	-0.0775837	0.0386896	-0.070425	-0.063089	-0.00975985	-0.0829353	0.0689273	0.0545352	0.0410425	0.0220114	0.046057	0.145365	0.13204	-0.0510317	0.0852121	0.0851101	-0.0650008	0.127565	0.0458427	0.181673	0.0971018
Child 2	TR-1	-0.0237736	-0.0357586	0.00182624	0.0122559	0.0124333	0.0436403	0.0742398	-0.0204621	0.0191346	-0.024294	-0.0789207	-0.103093	0.0495197	-0.00958454	-0.00473309	0.064906	0.0272552	0.0607279	0.000939579	0.064561	0.0324141	-0.0119665	0.147358	-0.0337651	0.0462287	0.142635	0.189692	0.287744	0.039863	0.325222	-0.0481578	-0.180072	0.16296	0.062852	-0.0136658	-0.0969786	0.0864223	-0.0818375	0.0907039	0.20901	0.0298283	0.460686	-0.1957	-0.013505	-0.194316	-0.00820222	-0.156193	-0.100854
Child 2	TR-2	0.157974	0.0458344	-0.108782	0.159552	-0.157433	-0.0360061	-0.0813034	0.0864558	0.0169542	0.0140322	-0.0151781	-0.17511	-0.00667979	-0.0895657	-0.0713783	0.0342438	-0.0400745	-0.0897507	-0.162483	-0.0812944	-0.0445673	-0.0738042	-0.165679	-0.0719105	-0.158493	0.0484149	0.119305	0.115437	0.093968	0.245013	-0.145625	-0.10618	0.108449	0.0729373	0.349424	-0.0969786	-0.00921234	0.125169	-0.0327671	-0.0373738	-0.0278465	-0.0293598	0.0676399	0.0432087	-0.0236396	-0.0456182	-0.05763	0.0560362
Child 2	TR-3	0.0271938	0.196932	-0.000453772	0.00946615	-0.0628352	-0.0468142	0.17749	0.00547955	0.0898304	0.16464	0.0892053	-0.0123433	-0.0219351	0.127885	-0.110983	-0.0531979	-0.0264561	-0.0553216	0.0210347	-0.0199318	-0.0222399	-0.137322	-0.0495124	-0.0719105	0.0331662	-0.122711	0.052069	0.138605	0.0513942	0.215285	-0.00385238	-0.00809458	0.346748	-0.00618281	0.300418	-0.0894309	0.19075	-0.0137748	0.187404	0.232513	0.127289	0.0452634	0.0631468	-0.0301966	-0.0119784	-0.0330847	0.0999997	0.298169
Child 2	TR-4	0.108529	0.0379242	-0.0165732	0.000226547	-0.052798	0.049135	0.0380085	0.0216662	0.156172	0.0748962	0.113454	0.0969528	-0.0933918	-0.000268345	-0.0892111	-0.098083	-0.0767221	-0.178969	-0.164594	-0.185094	-0.128257	0.092801	-0.0495124	-0.0651749	0.0545087	0.143739	0.139987	0.123311	0.152422	0.198398	-0.136405	-0.131335	0.166862	-0.0218132	0.215105	-0.142083	-0.149642	0.148845	0.151781	0.163008	0.113355	-0.0558037	0.136808	0.126207	0.225927	-0.194327	-0.091987	-0.0293813
Child 2	TR-5	-0.0519826	0.109583	-0.103716	-0.0607223	-0.133569	-0.0138254	-0.0353551	0.178819	0.0169542	0.00882379	0.0271401	-0.0318993	-0.140506	0.0800256	-0.0807961	0.00434598	0.117835	-0.0553216	-0.153501	-0.182941	-0.0445673	-0.169789	-0.0594956	-0.0719105	-0.0803626	-0.129047	0.143399	-0.0643314	0.0579703	0.188642	-0.191585	-0.0882605	0.0920059	0.10467	0.0350522	-0.0429762	-0.0584124	0.0372962	0.0711846	0.0758312	0.0373165	-0.0719973	0.0290349	-0.0826446	0.124375	0.0596658	-0.00511908	0.174508
Child 2	TR-6	-0.0390634	-0.126969	-0.17503	-0.00906915	0.00441843	-0.0790818	0.0861021	0.19737	-0.19732	0.0476197	0.0271401	0.0239725	0.0813818	-0.0776079	0.0944733	0.0738611	-0.0096319	-0.0132943	-0.044189	-0.0830656	-0.0601858	-0.11498	-0.120233	-0.116792	-0.0315689	0.116221	0.137883	0.0630102	0.145793	0.148129	0.0611477	-0.123139	0.100738	-0.0207146	-0.161499	-0.113425	-0.115179	0.113753	-0.0269368	-0.188	0.017857	0.0697577	0.105524	-0.113454	-0.0141647	-0.0521429	-0.13485	-0.0622609
Child 3	TR-1	0.191909	0.109598	0.214608	0.0339696	-0.0624553	0.000145718	-0.0928957	0.116533	0.0602935	0.256614	0.275723	0.272197	-0.0662458	0.0982695	0.0327957	-0.0770681	-0.0443143	-0.128286	-0.0959806	0.196211	0.0342741	0.00407432	0.17131	0.102144	0.200391	-0.00828631	0.265759	0.14038	0.143632	0.0974579	-0.0514026	0.182339	-0.097371	0.125849	0.24228	-0.0903486	-0.00161295	0.47837	-0.00234521	0.188441	0.075506	-0.120353	-0.0885221	0.218183	-0.081444	0.0219952	0.0836237	0.133623
Child 3	TR-2	-0.0108003	-0.0560571	-0.057112	-0.111689	-0.0245633	0.000145718	-0.117144	-0.159527	-0.0842667	-0.0878369	0.173018	0.17923	-0.0788326	-0.157176	-0.138337	-0.0522538	-0.114154	-0.136203	0.0162744	-0.0253918	-0.05806	0.00407432	-0.0710012	-0.00659301	0.279618	0.0952621	0.119508	-0.0478626	0.0819304	0.080541	-0.0492119	0.0534399	-0.0636004	0.15034	0.212073	-0.0191138	-0.176163	0.0937767	-0.0901927	-0.0607496	-0.0191124	-0.136537	-0.171708	0.0642109	-0.0216826	0.0219952	0.0759598	-0.169429
Child 3	TR-3	-0.0896745	-0.0551908	0.0434856	-0.179559	-0.0254954	0.000145718	-0.140601	0.0753109	-0.0101009	0.117949	0.144232	0.162638	0.159766	0.117933	-0.0851836	-0.0758202	-0.0751688	-0.027409	0.0110686	-0.00284278	-0.00192941	0.00407432	-0.171257	0.158999	0.200391	0.035589	0.185537	0.0730361	0.0819304	0.080541	0.0172063	0.0723044	-0.0132124	0.0215564	0.144452	0.0463989	-0.00161295	0.109868	0.00886595	-0.031257	0.0281968	-0.0256896	-0.0194057	0.0147018	-0.0216826	0.0219952	0.134757	-0.0516135
Child 3	TR-4	-0.0108003	0.0555563	0.0317757	0.0111614	0.054443	0.000145718	0.0589	0.196641	0.143367	-0.0567439	0.184359	-0.121299	0.293518	0.167703	0.0859918	-0.0740403	-0.0670383	0.128854	0.163456	-0.00201563	-0.0035132	0.00407432	0.183177	0.0842979	0.239933	0.0587528	0.14687	0.0208253	0.0942053	0.080541	-0.0150669	0.0640717	-0.130369	0.116233	0.110874	0.215265	-0.027123	-0.0580943	0.0361442	-0.13039	0.0281968	-0.0246059	-0.0541477	-0.145948	-0.162151	0.0219952	0.18246	-0.0962002
Child 3	TR-5	-0.134635	0.0684837	-0.0153294	-0.129065	-0.0694058	0.000145718	0.100668	0.0701302	-0.0438555	0.218803	-0.113395	0.0274181	0.0679735	0.111443	0.0386097	0.0179132	-0.0751688	0.0319813	-0.0481862	0.100007	-0.00781871	0.00407432	0.00625576	0.0376696	0.233864	-0.0857803	0.0866061	0.151258	0.0361354	0.080541	0.0913192	-0.0563394	-0.00915942	-0.140767	0.130335	0.2989	0.10246	0.109868	0.0807382	-0.0620081	0.0281968	0.0471029	0.087098	-0.0832545	0.14862	0.0219952	0.316509	-0.0411194
Child 3	TR-6	-0.0108003	0.024478	0.0434856	-0.0750363	-0.0254954	0.000145718	-0.0382145	0.0598175	0.0130875	0.089757	0.132787	0.104037	0.0752358	0.0676346	-0.0132248	-0.0522538	-0.0751688	-0.0262126	0.00932648	0.0531936	-0.00740944	0.00407432	0.0236969	0.0753034	0.106206	0.0426563	0.133434	0.0135094	-0.0810669	0.080541	0.111929	0.0784548	0.0982219	0.063937	0.105607	0.0300685	0.0943739	-0.0745789	0.0187893	-0.0384066	0.0281968	0.0478094	0.0577748	-0.00330586	-0.0877296	0.0219952	0.10302	-0.00130166
Child 3	TR-7	-0.0108003	0.024478	0.0434856	-0.0750363	-0.0254954	0.000145718	-0.0382145	0.0598175	0.0130875	0.089757	0.132787	0.104037	0.0752358	0.0676346	-0.0132248	-0.0522538	-0.0751688	-0.0262126	0.00932648	0.0531936	-0.00740944	0.00407432	0.0236969	0.0753034	0.142336	0.11093	0.361046	0.160106	0.216746	0.0636241	0.0156708	0.111861	0.123003	-0.186253	0.0655443	-0.156378	-0.00161295	0.109868	0.0100618	-0.0844285	0.0281968	0.0324454	0.0530707	0.0383252	0.074292	0.0219952	0.0469677	-0.135253
Child 4	TR-1	0.0347202	-0.0856467	-0.0499359	-0.0248373	-0.164932	0.0333877	0.0287669	0.0701659	0.0514676	0.0344837	0.0475198	0.0210322	-0.0763679	0.0483127	-0.122933	-0.0946786	-0.0254538	0.0231916	-0.00397846	0.0158987	0.0134135	0.0387926	0.0541965	0.019623	0.052023	-0.105849	0.12024	0.266074	-0.0544043	0.321869	-0.0200564	0.175678	0.100392	0.0153907	0.0933679	-0.0871886	-0.0943563	0.0953019	-0.0439021	-0.0931472	-0.0953808	0.00657517	0.0781015	0.0246492	0.0428778	0.165987	0.0158258	-0.0194891
Child 4	TR-2	-0.119688	-0.0256457	-0.0208727	-0.116337	-0.142273	0.042228	-0.0222251	0.0930793	0.131925	-0.0193578	0.0230103	-0.10734	0.046732	0.0187021	-0.0475357	0.0560355	-0.0211158	-0.151056	-0.0858576	0.0685472	-0.0596536	-0.144403	-0.000959986	-0.0805283	-0.00848081	0.0664293	0.14042	-0.133353	0.0709405	0.0635619	-0.131134	0.206744	0.069824	0.0689021	-0.0380433	-0.0894854	-0.0943563	-0.0522793	-0.0480291	-0.110551	-0.0629146	-0.116253	0.0462836	0.0667588	0.0231094	0.146696	-0.0599902	0.0130448
Child 4	TR-3	0.098607	0.138949	0.0485684	0.045202	0.197364	-0.0139385	0.171323	-0.0199204	-0.0414444	-0.0852377	-0.0143328	-0.0210182	0.180195	0.141331	0.216673	0.179837	0.206557	0.120968	0.17037	-0.00664381	-0.0651785	0.00156408	-0.0676671	0.0106394	0.0446038	-0.0318465	0.0108275	-0.0374768	-0.0525623	0.00815863	0.00263377	0.0251092	0.0513749	-0.0477901	-0.0185901	-0.0683961	-0.0943563	-0.0404884	-0.120432	-0.110551	-0.0940622	-0.0680546	-0.0566858	0.0315886	-0.0416939	0.0362531	-0.0579107	-0.0569857
Child 4	TR-4	0.121269	-0.125785	-0.0480467	0.0079272	-0.0582069	-0.00811463	-0.0226853	-0.166867	-0.0913388	-0.120251	-0.0723883	-0.105167	-0.0826823	0.119344	-0.117638	0.189946	-0.155878	0.223825	-0.0120579	-0.0318414	-0.124678	-0.184705	-0.0695079	-0.0618435	0.0763562	0.0404612	-0.05525	-0.161507	-0.152252	-0.062985	0.0134453	-0.0226311	0.0774751	-0.0909293	-0.00378494	-0.0757775	-0.0943563	-0.00581464	-0.153248	-0.110551	-0.0759684	-0.00672628	-0.0540653	0.0714552	-0.0618284	-0.0611549	-0.0456848	0.0181201
Child 4	TR-5	0.138273	-0.118553	-0.165333	0.0079272	-0.159017	-0.00811463	0.0815833	-0.106629	0.110907	-0.102426	-0.0823606	-0.0921591	0.165784	-0.0215288	-0.0475357	0.144882	0.204331	0.0832545	-0.0882858	0.0665092	-0.0904278	-0.171609	-0.0589209	-0.0709329	0.123445	0.00482886	-0.133843	-0.0374768	-0.0745339	-0.125751	0.0955698	-0.0702306	-0.00730995	-0.13606	-0.0740765	-0.025792	-0.0943563	-0.0757495	-0.173595	-0.127956	-0.0940622	-0.0534643	-0.178138	-0.0121455	-0.117851	0.0362531	-0.121804	-0.132213
Child 4	TR-6	0.0856156	0.0628072	-0.0526607	0.127681	-0.0769742	-0.0941357	0.042999	0.0422219	-0.00174775	-0.120393	-0.0895039	0.103418	0.046732	-0.079012	-0.166245	-0.139808	-0.0282497	-0.0845123	-0.0217747	0.00923043	-0.00826354	0.0175336	-0.0993066	0.0723158	-0.0203241	-0.165103	-0.0174299	-0.121121	-0.0525623	-0.155902	0.0553447	-0.164014	0.0164937	-0.0962543	-0.0704134	-0.063737	-0.0943563	-0.163901	-0.183388	-0.110551	-0.141985	-0.170405	-0.175611	0.00722525	-0.094777	-0.106516	-0.0779003	-0.164392
Child 5	TR-1	-0.0304264	0.0587393	0.0320402	0.0202119	0.0161469	-0.0159717	-0.0148049	-0.00860082	-0.0112079	0.0378093	-0.0457025	-0.0304512	-0.0310954	0.256636	0.0295963	0.0795368	0.00646496	1.92129e-05	-0.0592309	0.0812647	-0.0567272	0.0210847	-0.00981661	-0.045811	-0.119672	0.229991	0.115124	0.0504348	0.121321	0.0127916	0.0466575	0.0812774	0.101099	0.10608	-0.00825812	-0.00955294	0.303361	0.383866	0.0969414	0.0543477	-0.0926673	-0.0636337	-0.0530875	0.000925685	-0.0122517	0.108015	-0.0846129	0.00048973
Child 5	TR-2	0.00768582	0.212899	0.0984981	0.0608989	0.0431531	-0.0491148	-0.0298216	0.0779887	0.00297187	0.0545145	-0.0915291	0.039359	0.0718981	0.162099	0.102776	-0.00208173	-0.0020298	-0.0209629	-0.116298	0.0492627	-0.0531054	0.0510198	0.0706942	-0.12342	-0.13973	0.266493	0.128881	0.0222126	0.101635	0.0900661	0.0885888	0.120645	0.109738	0.167733	0.0271908	0.0977696	0.208917	0.456642	0.103241	0.0524661	0.0868717	-0.0237262	-0.0300759	-0.0563789	0.0151849	-0.00809289	0.0304401	0.0242688
Child 5	TR-3	-0.0304264	0.0587393	0.0320402	0.0202119	0.0161469	-0.0159717	-0.0148049	-0.00860082	-0.0112079	0.0378093	-0.0457025	-0.0304512	-0.0310954	0.256636	0.0295963	0.0795368	0.00646496	1.92129e-05	-0.0592309	0.0812647	-0.0567272	0.0210847	-0.00981661	-0.045811	0.0391813	0.242622	0.0657389	0.0292472	0.129245	0.00409715	0.083887	0.0956931	0.0987607	0.0680768	-0.0494307	0.0774602	0.383715	0.546999	0.12802	0.0225816	0.157455	0.0221102	-0.0361536	-0.0486294	0.0454514	0.0179177	-0.0583311	-0.0933409
Child 5	TR-4	0.0644964	0.273573	0.118613	-0.0212432	0.0984585	-0.0549356	0.0161526	-0.0189923	0.00837173	0.0632122	-0.0488064	-0.0911357	0.145451	0.351172	0.158818	0.263395	0.142532	0.0185233	-0.0706408	0.214223	-0.0663944	0.113429	-0.00786687	0.009332	0.0648428	0.129511	0.104745	0.0132843	0.0957788	0.0363963	-0.0194439	0.115184	0.121644	-0.0340094	0.0218751	-0.0911446	0.0120283	0.0577395	0.0595131	0.162433	-0.0279387	-0.0045927	-0.0285834	0.0179713	0.0107563	0.0627321	0.117785	0.00354393
Child 5	TR-5	-0.131954	-0.164382	0.0116008	0.068209	-0.0199828	0.0854969	0.013396	-0.0565141	-0.0156961	0.0629088	-0.0575889	-0.0646079	-0.17471	0.256636	-0.0259425	0.109917	-0.0825054	0.0454224	0.060228	0.0584524	-0.0155272	-0.0102833	-0.0145638	-0.0758501	0.0258835	0.128371	0.0164147	0.0488229	0.157345	0.055691	0.0994298	0.0795031	0.0549179	0.0450981	0.0518943	0.0463018	0.211917	0.239047	0.0211273	0.0776001	-0.0212362	0.0335884	-0.0718864	-0.00176532	0.0818912	0.0546347	0.0629341	-0.0642596
Child 5	TR-6	-0.0619338	-0.0871325	-0.100551	-0.0270169	-0.057041	-0.0453332	-0.0589466	-0.0368856	-0.040479	-0.0293985	0.0151142	-0.0054204	-0.167021	0.256636	-0.117267	-0.0530836	-0.0321368	-0.042906	-0.110212	0.00312027	-0.0918818	-0.0698264	-0.08753	0.00669382	-0.129975	0.0625332	0.181472	-0.00175	0.169835	-0.044473	0.110695	-0.073024	0.0626345	0.0857356	-0.0406986	0.0452056	0.146733	0.0980448	0.126262	0.0266308	0.0589768	0.0882596	-0.0196572	0.0803162	0.0146934	0.058051	0.180586	0.050816
Child 6	TR-1	-0.0375023	-0.0930913	-0.0187112	0.00676592	0.0458811	0.0249139	-0.0136496	0.0503693	-0.0482127	0.155095	-0.143504	-0.083339	0.030287	-0.0157029	0.0147232	0.0119609	-0.0275268	0.0510812	-0.0191702	-0.0596036	-0.0133958	-0.0843664	-0.0121554	-0.027871	-0.159527	-0.0578593	-0.061733	-0.0665796	0.0831633	0.0342917	-0.0898117	-0.0567365	0.058864	0.163268	-0.136707	-0.148821	-0.0476625	-0.159682	0.133909	-0.0840134	-0.121244	-0.125389	0.0130976	-0.0134831	-0.0413416	-0.0862775	-0.145139	-0.0509708
Child 6	TR-2	-0.0220363	0.0107742	-0.0205872	-0.056921	-0.0536572	0.0327527	-0.0629551	0.0822955	0.0301029	0.0910067	-0.0726583	0.03431	-0.00166054	0.0105225	0.0307744	-0.0111984	-0.00188813	-0.054344	-0.0267572	-0.0423071	0.00936739	0.00319734	0.0282111	0.0263556	-0.00759118	-0.00244865	-0.0319777	0.00252432	0.0213345	-0.0149896	0.0656082	0.0425569	-0.0104263	-0.0630274	0.00251984	0.00238461	0.0110045	0.0976445	0.0442823	0.0338245	0.0207533	-0.0569876	0.0324192	0.0180158	0.0225643	0.0710049	0.0558725	0.0058231
Child 6	TR-3	0.00186563	-0.01825	0.00820885	0.0358216	0.0887734	-0.0462069	0.0775496	-0.0150291	-0.123849	-0.0727031	-0.0239245	-0.0872691	0.0082768	0.0540849	0.0275914	0.0472344	-0.0211081	0.054456	0.0647059	0.0108773	0.0504569	0.00134202	0.0088221	-0.00105375	-0.0353803	-0.0303359	-0.0894414	-0.0139885	0.0127936	0.00159446	0.111869	0.0974985	-0.0726761	-0.0266946	0.0111947	-0.0665718	-0.0594694	-0.0164715	-0.0424267	-0.0680462	-0.0738522	-0.172039	-0.0142063	0.00594789	-0.0477688	0.0272706	0.0773453	-0.000416096
Child 6	TR-4	0.0302073	0.00908969	0.0284484	0.0514247	0.105515	-0.044221	0.0558773	-0.0517482	0.0113761	-0.0272861	-0.0741968	0.00705079	0.0312214	0.056628	0.0377517	0.0229225	0.0129485	0.035566	-0.0238463	0.00681548	0.0332586	-0.0828697	0.0244615	-0.00136666	-0.0675446	-0.0319124	0.0198986	-0.0861546	-0.140856	-0.0621437	-0.0139846	0.087222	-0.0477538	-0.0607835	-0.0157193	0.0143821	-0.0189298	0.106925	-0.0126599	-0.0332473	-0.117749	-0.193606	-0.072246	-0.0948319	0.0448666	0.0396865	-0.0538096	-0.00197431
Child 6	TR-5	-0.00900884	0.00980881	0.01101	0.000876206	-0.0185017	0.000145718	0.00894961	0.0233061	0.0248508	0.0186525	0.013187	0.0278461	0.0115389	0.0413152	0.00047049	0.0085664	-0.00142312	0.0122877	-0.00611063	0.0021696	-0.00462192	0.00407432	0.025832	0.00985151	0.0197465	0.0497868	0.0546036	0.0145088	0.0299451	0.0486906	0.010801	0.0302584	0.0403311	0.0242109	0.03931	0.00230922	0.0220114	0.046057	0.0350011	0.0221216	0.00177516	0.00864242	0.0163927	0.0106409	0.0418458	0.0219952	0.0322006	-0.00359927
Child 6	TR-6	-0.00900884	0.00980881	0.01101	0.000876206	-0.0185017	0.000145718	0.00894961	0.0233061	0.0248508	0.0186525	0.013187	0.0278461	0.0115389	0.0413152	0.00047049	0.0085664	-0.00142312	0.0122877	-0.00611063	0.0021696	-0.00462192	0.00407432	0.025832	0.00985151	0.0197465	0.0497868	0.0546036	0.0145088	0.0299451	0.0486906	0.010801	0.0302584	0.0403311	0.0242109	0.03931	0.00230922	0.0220114	0.046057	0.0350011	0.0221216	0.00177516	0.00864242	0.0163927	0.0106409	0.0418458	0.0219952	0.0322006	-0.00359927
Child 7	TR-1	0.0277774	-0.0147188	0.0505712	-0.00763588	0.0178759	0.0313387	0.0547345	-0.0124392	0.0102618	0.00141357	-0.0394848	0.0238091	0.0842599	0.0904611	0.00450803	-0.0401892	-0.016821	0.025199	-0.0216347	-0.0859055	0.111373	0.00111777	0.100951	-0.0220144	0.0443665	0.0753846	0.0651992	0.0354665	0.0259125	-0.0123374	0.109078	-0.0240765	-0.0280212	-0.0278222	-0.0321105	0.00328412	0.0438227	0.0261391	0.0498213	-0.038769	0.0609786	0.0341477	-0.0215246	-0.0789966	0.116673	0.0300173	0.182092	-0.0547725
Child 7	TR-2	0.0389999	0.0236792	0.038006	-0.0168542	-0.00181522	0.0138838	0.0800935	-0.0118383	-0.0126211	0.0113701	-0.0195777	-0.00101914	0.0349097	-0.0563461	0.0124883	0.0501627	-0.0121928	-0.0117236	-0.0422145	-0.101221	0.0101468	-0.011102	0.245273	-0.0669032	0.0769044	0.0736476	0.0770661	0.0351229	0.0192663	-0.0521701	0.115189	0.0391843	-0.0287407	-0.00605673	0.00951408	0.00275315	0.0931218	0.0941497	-0.0354279	0.0119003	0.0498176	0.000142445	-0.0613234	-0.103001	0.0779846	-0.0272508	0.170362	-0.0394583
Child 7	TR-3	0.0272704	0.0234641	0.0172038	-0.0202429	0.0266968	0.0292717	0.0465979	0.00475629	-0.00882285	0.00686439	0.0505586	0.0506608	-0.0179822	0.101582	0.0450055	0.0387902	0.0284018	0.00910039	-0.0720187	-0.1123	-0.104286	-0.0514636	0.167429	-0.0632473	0.0530661	0.0791253	0.0457611	-0.0199963	-0.00868391	-0.0153032	0.104633	0.0116543	-0.0292886	-0.0130922	-0.0472859	0.0369954	0.0774086	0.0290861	0.0545851	0.0639781	0.0278884	0.00313463	-0.0399719	-0.0721992	-0.0153247	-0.0163001	0.158535	-0.0631421
Child 7	TR-4	0.00595172	-0.0457845	0.0203462	-0.0216332	-0.00937985	0.0426219	0.0436634	-0.00658313	-0.0241908	-0.00615989	-0.0344524	0.0148989	0.0876966	0.118592	0.0633148	-0.0291998	0.0160953	0.0214787	-0.040847	-0.105224	-0.0488118	-0.0337827	0.226341	-0.0800053	0.0368218	0.0577885	0.0426645	-0.0265653	-0.0187839	-0.0312921	0.0486347	-0.0267411	-0.0130733	-0.023214	-0.0301204	-0.0115254	0.0457174	-0.0463042	0.0522656	0.065706	-0.0064447	-0.0214009	-0.0412448	-0.134394	-0.137334	-0.0760497	0.0105517	-0.0683899
Child 7	TR-5	0.015249	0.00772281	0.0137894	-0.00432728	0.000969932	0.00900653	0.0656014	-0.014953	-0.0133782	-0.0140684	-0.0167957	0.0195632	0.0870013	0.0508774	0.0296075	-0.0202059	0.00651398	0.0210986	-0.0336568	-0.0519397	0.0527719	-0.0111022	0.12282	-0.0375213	0.0298926	0.0811343	0.0591544	-0.0217738	0.0204584	0.032553	0.0888255	0.01157	0.00884197	0.0186854	-0.0366416	0.0160981	0.0723788	0.0191059	0.0314488	0.0544609	0.0506161	0.0391254	-0.00744302	-0.0325929	0.110873	-0.0145186	0.22549	-0.0171987
Child 7	TR-6	0.0107232	-0.00538871	-0.0318882	0.00787998	-0.0186065	0.0247008	0.0187648	-0.00975922	-0.0175362	-0.0149634	-0.0021964	0.0262112	0.109938	0.0633893	0.0490689	-0.0401752	-0.00134817	-0.00130642	-0.0401803	-0.103336	-0.0226782	-0.0463272	0.0859418	-0.04613	0.060512	0.0899749	0.042045	-0.0110132	0.0106454	0.00925741	0.0402784	0.0174515	0.0150545	0.0140906	0.0160385	0.0192115	0.0890138	0.0453111	0.0483464	-0.00960227	0.0241706	-0.0188504	-0.0268394	-0.0346251	0.0312473	-0.000109409	-0.0147923	0.00836927
Child 8	TR-1	-0.118358	-0.043001	0.144558	0.101438	0.0137891	0.42145	-0.0201076	0.163118	0.202989	0.108892	-0.0569595	-0.0666107	0.176785	-0.0676008	-0.0558921	0.116489	-0.0683477	0.120724	0.0930419	0.164398	0.13437	0.13245	0.220166	0.0233828	0.034297	0.0881648	0.15022	0.043044	0.144938	0.105031	-0.0144058	0.0398267	0.211065	0.281105	-0.0380891	-0.104737	0.131295	-0.00950513	0.145556	0.134819	0.0280648	0.160275	0.185001	0.00758695	0.107209	0.089739	0.22592	0.0361691
Child 8	TR-2	-0.0312505	-0.0651144	0.0055593	-0.0664034	-0.0287674	0.0608571	-0.0497323	0.0116929	0.121876	0.0429534	-0.0450048	-0.0357	0.138932	-0.0388928	0.0495022	0.0547523	-0.0161602	0.044195	0.0214151	0.0130983	0.0214166	0.0485811	0.267175	-0.0915477	-0.071195	-0.0715513	0.103767	0.136852	0.159258	0.431348	0.176934	0.0767488	0.15219	0.0737882	-0.0886904	-0.0931558	0.253214	0.0304023	0.141904	0.250057	0.106086	0.0707392	-0.0499443	0.0224405	-0.0273591	0.0482274	0.187417	0.044947
Child 8	TR-3	-0.0957571	0.0387275	-0.068537	0.0248491	-0.123798	-0.189715	-0.0150319	0.0175198	0.00123722	0.115052	0.0824365	0.0922772	0.103046	-0.0304642	0.0301073	-0.0708772	-0.047502	-0.0920125	-0.0729991	-0.108767	0.00290284	-0.029499	0.237644	-0.0144557	-0.0969624	-0.0186249	0.111298	-0.00693286	-0.0242346	0.364282	0.216805	0.211864	0.272573	0.122642	0.0173469	-0.188466	0.189641	-0.0592853	0.120432	0.266529	0.0837314	0.0612515	0.191095	0.124739	0.142333	0.155001	0.242279	0.109544
Child 8	TR-4	-0.0786707	0.0217785	-0.066245	-0.143092	-0.0478439	-0.0178659	-0.0209676	0.0334426	0.123425	-0.0609752	-0.0151798	-0.142215	0.11027	-0.0473351	0.0195118	-0.0400215	0.0328651	-0.0880715	-0.149655	-0.158344	-0.0325787	0.0445001	0.23465	-0.0184609	-0.0484868	-0.0351345	0.106739	-0.00127834	0.0671436	0.113666	-0.00459093	0.179923	0.273809	0.148405	0.0501068	-0.0124664	0.0969415	-0.0767177	-0.0139512	0.00197427	0.0517306	0.0403464	-0.00302365	-0.0539091	0.105575	0.153385	0.141471	0.0128151
Child 8	TR-5	-0.129049	-0.0589472	-0.0589509	0.0142583	0.105937	0.0505382	-0.0301211	0.0603081	0.180552	0.11496	0.0125628	-0.024576	0.0262383	-0.034749	-0.0889464	-0.134675	0.0168509	-0.0519628	-0.075437	-0.0283997	-0.0281851	0.0277163	0.0798936	-0.101173	-0.0834265	-0.00838615	0.11906	0.13109	0.0781039	0.179736	0.0585181	0.0721068	0.0920126	0.0843959	0.0226368	-0.00597783	0.280326	-0.0549807	0.189829	0.292966	-0.0129182	0.211754	0.236289	0.143534	0.038655	0.0266887	0.189099	-0.0511961
Child 8	TR-6	-0.0936439	-0.050031	-0.02274	-0.092095	0.0508401	0.213229	0.00803013	0.10665	0.170312	0.0329067	-0.0730839	-0.131876	0.0641898	-0.0118562	0.1122	0.0622794	0.00610855	0.0217521	0.0419333	-0.023603	-0.0163051	-0.0176876	0.143425	-0.082015	0.0684439	-0.0505794	0.155386	0.100258	0.149958	0.349408	0.205718	0.0841377	0.204365	-0.0662627	-0.056708	-0.154132	0.092961	0.0244408	0.114762	0.20337	0.0605563	0.0348031	0.130034	-0.013646	-0.0423478	0.0271628	0.0900872	-0.0856464
Child 9	TR-1	-0.00900884	0.0823114	0.167815	0.185847	-0.0759852	-0.0543676	-0.0456383	0.0174178	0.0544026	0.133204	0.0170556	0.446506	0.173429	-0.0674607	-0.173669	-0.000566314	-0.15576	0.104206	0.0114328	0.0021696	0.0974268	0.0504323	0.025832	0.138195	0.0197465	0.200739	0.00544461	0.0228703	-0.148691	0.029328	-0.0325539	0.0593789	0.243837	-0.033673	0.342326	0.210656	-0.162144	0.0287616	0.244641	0.435146	-0.0500822	0.0101028	0.289425	0.0106409	0.302226	-0.0761736	0.0322006	-0.00359927
Child 9	TR-2	-0.00900884	-0.0555412	0.178387	0.0375323	-0.0311888	0.0493201	0.0308333	0.0174178	0.0544026	-0.122064	0.0170556	0.2514	-0.159596	0.0697842	-0.133623	-0.116378	0.0536973	0.1603	-0.161513	0.0021696	-0.00392997	-0.141048	0.025832	0.137066	0.0197465	0.200739	-0.193658	0.158251	0.0368349	0.0718444	-0.1584	0.0730338	0.0451441	0.00423986	0.289748	0.0916176	-0.0563777	-0.108765	0.193683	0.251702	0.187041	-0.138589	0.0929551	0.0106409	0.123201	0.374675	0.0322006	-0.00359927
Child 9	TR-3	-0.00900884	0.272076	0.344069	0.253997	-0.193941	0.0143938	0.081362	0.0174178	0.170039	0.0700182	-0.0386813	0.0562946	0.141857	0.120209	0.208029	-0.00705664	0.0238485	0.0870371	0.232835	0.0021696	0.0467484	0.286464	0.025832	-0.141814	0.0197465	0.0367699	-0.0234032	-0.104325	-0.0466757	-0.0332418	0.0361591	-0.0133511	0.0685499	0.171247	0.0179543	0.238998	-0.0366967	0.106998	-0.0697554	-0.174138	0.0404378	0.231678	-0.0405792	0.0106409	0.287028	-0.0787291	0.0322006	-0.00359927
Child 9	TR-4	-0.00900884	0.279201	-0.019012	0.39988	-0.0843247	-0.00817201	0.0234178	0.0174178	-0.0194147	0.0270525	-0.0555784	0.2514	-0.177501	0.051784	-0.0863729	0.0174142	0.151769	0.1603	-0.129758	0.0021696	0.0467484	-0.00138686	0.025832	0.0906423	0.0197465	-0.0281228	-0.0371301	0.391616	-0.0318897	0.00877746	0.160855	0.0396872	-0.0444219	0.0340542	0.00610375	-0.106484	0.105245	0.0354815	0.108415	0.410038	-0.0639447	-0.0627805	0.227372	0.0106409	0.496448	-0.198644	0.0322006	-0.00359927
Child 9	TR-5	-0.00900884	0.154461	0.167815	0.185847	-0.0843247	-0.00817201	0.0308333	0.0174178	0.0544026	0.0270525	0.0170556	0.2514	-0.0386896	0.0697842	-0.0189089	-0.000566314	0.0183888	0.1603	0.0314665	0.0021696	0.0467484	0.0504323	0.025832	0.137066	0.0197465	0.563551	-0.00743805	0.0976127	-0.0318897	0.00877746	0.0408193	0.0396872	0.0451441	0.038121	-0.0115853	0.0913329	0.182404	0.317153	0.103963	0.0880713	-0.0665166	0.0101028	0.248299	0.0106409	0.302226	0.0481243	0.0322006	-0.00359927
Child 9	TR-6	-0.00900884	0.194259	0.167815	0.0519785	-0.0361832	-0.0420342	0.0641917	0.0174178	0.0125833	0.0270525	0.145426	0.2514	-0.171637	0.174604	0.0910919	0.103755	0.0183888	0.289658	0.204336	0.0021696	0.0467484	0.0577003	0.025832	0.461242	0.0197465	0.230759	0.323785	-0.0510003	0.0309729	-0.0328207	0.00937577	0.0396872	-0.0873891	0.014737	0.126751	0.0218773	0.086834	0.115081	0.0695439	-0.167869	-0.0248767	0.0101028	0.113758	0.0106409	0.302226	0.0138506	0.0322006	-0.00359927
Child 10	TR-1	-0.0130598	0.0177209	0.0282804	0.00351078	-0.0366125	-0.0528839	-0.0239934	0.0380534	-0.00680213	0.00134798	0.0939001	-0.0204445	-0.0730603	0.198507	-0.0993065	0.12108	-0.0554243	-0.0790914	0.0770138	0.241332	-0.0882704	0.0192854	0.0386332	0.0685462	-0.0321541	0.06566	0.00921592	-0.067465	-0.0682453	0.0292064	-0.0201737	0.130178	-0.0197605	-0.0745635	0.275107	-0.127631	-0.149087	0.0316884	-0.0744197	0.115673	-0.127739	-0.0776301	-0.0410833	0.0753005	-0.149691	0.0133899	0.0451808	0.0925279
Child 10	TR-2	0.159486	-0.018106	0.0621572	0.0489428	-0.021867	-0.00470183	0.00413821	0.0202509	-0.0130026	0.0118423	0.0545829	-0.0501164	-0.1393	0.173913	0.0847156	-0.022815	-0.106662	0.053217	0.0420027	-0.120068	-0.00434106	0.0451424	-0.061262	0.0999379	0.0252222	0.0706747	0.0191745	-0.00727592	-0.0131982	0.0475848	0.0111578	0.100138	0.0305263	-0.0119784	0.171285	-0.0854573	-0.0884057	0.0487545	0.00650935	0.0402917	-0.0811367	-0.0191732	-0.0171582	0.0256248	0.0153594	-0.00751343	-0.0214758	0.0417541
Child 10	TR-3	0.0715668	0.0068966	0.0547064	0.0614751	-0.0405724	-0.0415038	-0.0583034	-0.104562	-0.116705	-0.06866	-0.0478664	-0.0570193	-0.154735	-0.0199135	0.094344	0.13639	-0.0611412	-0.0325169	0.016907	0.0244012	-0.0413262	-0.0406781	-0.133884	0.04853	0.0271043	0.0435777	-0.00322476	0.061907	0.0348348	0.0759548	0.0460302	0.0937275	0.0313438	0.0483068	0.0863914	-0.0219509	-0.141549	0.140348	0.0909651	0.0266802	0.060006	0.0448687	-0.0160589	-0.0996458	0.076401	-0.023009	-0.0487531	0.012082
Child 10	TR-4	-0.0597006	0.0131936	-0.0200614	-0.0464805	-0.0299359	-0.0605037	0.00165177	0.0257629	-0.0210324	0.0262688	0.018558	-0.0765108	0.0587522	0.0996255	-0.0217029	-0.0859102	0.118036	0.0554864	0.0745051	0.0560339	0.0561237	0.00450469	0.0768809	0.0335986	0.0252222	0.0706747	0.0191745	-0.00727592	-0.0131982	0.0475848	0.0111578	0.100138	0.0305263	-0.0119784	0.171285	-0.0854573	-0.0884057	0.0487545	0.00650935	0.0402917	-0.0811367	-0.0191732	-0.0171582	0.0256248	0.0153594	-0.00751343	-0.0214758	0.0417541
Child 10	TR-5	0.115161	0.10104	-0.0551811	0.0125692	-0.0496991	0.00147488	0.0658661	0.0519118	0.0777199	0.078062	0.0894024	-0.0172853	-0.0730603	0.196882	0.0152676	0.0680416	-0.128885	-0.0868999	0.0893718	0.0244012	0.108902	-0.0361633	0.106654	0.111331	-0.00969728	0.0916377	0.0621803	0.0105644	0.0363592	0.0221703	0.0323406	0.0492753	0.0380038	0.0510875	0.16523	-0.0253459	0.0254196	-0.0484041	0.0137254	0.071171	-0.129249	0.0303771	-0.0382922	0.10122	0.0288467	-0.026017	-0.00771169	-0.0796146
Child 10	TR-6	-0.0625982	-0.0488821	-0.0548928	-0.0159469	-0.0285912	-0.06398	-0.0361271	0.00104789	-0.0569153	-0.0322947	-0.097229	-0.0465285	-0.056958	-0.0314036	-0.0220709	-0.0245603	-0.0644942	-0.0450087	-0.0765274	-0.079693	-0.0326042	-0.0400071	-0.0207087	-0.163636	0.115636	0.0818236	0.00852661	-0.0341101	-0.0557416	0.0630076	-0.013566	0.127372	0.072518	-0.0727443	0.158413	-0.166902	-0.0884057	0.0713859	-0.0042334	-0.052357	-0.127565	-0.0743087	0.0268016	0.0256248	0.105881	0.0055824	-0.0746193	0.142021
Child 11	TR-1	0.00730548	-0.0593743	0.0238467	-0.0911496	-0.118483	-0.0345762	-0.00964242	-0.0434512	0.0241583	-0.0135871	0.0687446	0.08025	0.00566328	0.0689457	-0.0729649	0.0085664	-0.00556152	-0.0135137	-0.0036334	-0.0212197	0.058189	0.00887873	0.0520022	0.0664458	-0.0295844	0.0158979	0.0358719	-0.116431	0.161085	0.00945547	-0.0487021	0.00242207	-0.0723345	-0.110478	-0.0725718	0.00780837	0.0687393	0.102556	0.0143368	0.0221216	0.107025	0.0483986	0.0422729	0.00129079	-0.00856799	-0.0187907	0.00674971	-0.0704762
Child 11	TR-2	0.0292663	-0.00402796	0.00412714	0.0873344	0.0903911	0.0344743	0.03035	0.0250089	0.0202821	0.00470417	0.0338661	0.0321785	-0.00520962	0.0499386	0.129591	0.0085664	0.0575505	0.0408697	0.0770861	-0.00733311	0.0206607	0.0594044	-0.00237198	-0.0054177	-0.0747468	0.0661774	-0.159732	0.0300143	0.102191	-0.126503	-0.0289396	-0.0893723	0.02006	-0.0449865	-0.0021349	-0.0522913	0.0567362	0.0812225	0.00726551	0.0221216	0.0992196	0.059089	0.0791152	0.0647272	0.129707	0.0396053	-0.00328236	0.0813062
Child 11	TR-3	-0.0737098	-0.0776161	-0.128109	-0.101088	0.0377978	-0.126309	0.00223116	-0.00769079	0.0782208	0.0154154	0.117349	0.0663631	0.0495871	-0.139271	-0.0703654	0.0085664	0.0127673	-0.0248536	0.0250744	0.0995953	0.167917	0.0631761	0.0651345	0.0442425	0.0414568	-0.0572358	0.0107411	0.0099846	0.0848027	-0.0107002	0.0670492	0.0807309	0.0306039	0.141023	0.0467489	0.146788	0.065826	-0.00956022	0.0840948	0.0221216	0.117308	0.0863139	0.146622	0.0324702	0.09824	0.0652035	0.0532363	-0.0276139
Child 11	TR-4	0.05496	0.0820445	-0.0153554	0.0965322	0.151394	0.0210852	0.0431984	0.0612574	0.0610802	0.0576876	0.0394809	0.0265894	0.0457849	0.0453981	0.129339	0.0085664	0.0571616	0.0621725	0.031875	0.031362	0.0376969	0.0694628	0.0652831	0.0432303	-0.0567228	0.00588935	-0.0557701	0.0272396	0.0695234	-0.062474	-0.0560771	-0.0600568	-0.051716	-0.0494043	-0.140281	-0.00427898	0.062618	0.0390308	0.0782415	0.0221216	0.0344104	-0.0643476	0.0680925	-0.0372759	0.0660129	0.029458	-0.143371	-0.0926035
Child 11	TR-5	-0.011094	-0.0017113	-0.0467636	-0.0416114	-0.0516798	-0.0626004	0.0228364	-0.10518	-0.0154164	-0.0276303	-0.0101228	-0.0682784	-0.0740417	-0.0176014	0.0288998	0.0085664	0.0374881	-0.0907738	-0.152361	0.0228643	-0.0751245	0.0198036	-0.13087	-0.0419619	0.0273015	-0.0393059	0.011361	-0.0437393	-0.00180339	-0.0469087	-0.040064	-0.051798	-0.0290368	-0.0792686	0.011124	-0.0720294	-0.00313291	0.065271	-0.0820642	0.0221216	0.0153287	-0.0281808	-0.0837142	-0.0212546	-0.0173075	-0.0249905	-0.0426096	-0.0244461
Child 11	TR-6	-0.013151	0.0591106	0.00833258	-0.00545228	0.117367	0.0338057	0.0237992	0.0339218	0.019908	0.0187056	-0.00897639	0.0453453	0.0385134	0.0502834	0.0288998	0.0085664	0.0939396	0.00150561	0.0627365	0.0409989	0.0250793	0.0275366	-0.088312	-0.0625005	0.0243818	0.0414301	0.120889	0.0400618	0.233622	0.0819881	0.0289108	0.0482573	-0.0021265	0.00844283	-0.0533512	0.00742921	0.0253731	0.0649777	0.0203749	0.0221216	0.145952	0.00608594	0.07938	0.0472005	0.0253434	0.108295	0.0224911	-0.00416776
Child 12	TR-1	-0.0938041	0.00480702	-0.049092	-0.00520928	0.00431427	-0.0973318	0.00894961	0.0234615	0.0248508	0.0186525	-0.0320672	-0.0263341	-0.0252477	-0.00737686	0.0592485	-0.0417818	0.0246487	0.00238197	-0.11706	-0.0359431	-0.0718861	-0.0714297	-0.00653779	-0.00767617	-0.0264635	0.0277736	0.045205	-0.00704397	0.0896718	-0.0694017	0.010801	0.0222727	0.0403311	0.0242109	0.0381395	0.0405765	-0.026135	-0.00490211	0.0683389	0.128632	-0.0480545	0.0856183	0.0107117	-0.0372302	0.0952275	-0.00480064	0.0121272	0.00340442
Child 12	TR-2	-0.00404682	0.0351748	0.0523571	0.100376	0.127729	0.0240249	0.00894961	-0.00979055	0.0248508	0.0186525	0.0592296	0.0735449	0.0608114	0.0532739	0.106944	0.00328222	0.0716916	0.144297	0.180215	0.00723497	0.091655	0.11238	0.0548525	0.0311697	-0.045687	-0.00595659	0.0230152	-0.0115404	0.0137577	-0.0896138	0.010801	-0.047864	0.0403311	0.0242109	-0.0137212	0.0217832	-0.0230157	-0.0192666	0.017208	-0.0711805	-0.0480187	0.021227	-0.147958	0.0230141	0.00380743	-0.0218202	0.0136279	-0.0132103
Child 12	TR-3	0.0180961	0.0181444	0.0567797	-0.0188487	0.0222531	-0.0342811	0.00894961	0.0161276	0.0248508	0.0186525	0.0298737	-0.124089	0.0322802	-0.012531	0.0358501	0.056547	-0.0530078	0.046398	0.0968858	0.0577278	0.017202	0.0297817	0.0191122	-0.0268374	0.105378	0.136776	0.0765752	0.101454	-0.0167796	0.0923114	0.010801	-0.0408931	0.0403311	0.0242109	0.00921414	0.0395449	0.109271	-0.0162819	0.00423593	-0.0758947	0.103602	0.108095	0.0196807	0.0523487	0.0340684	0.00413322	0.0049611	-0.0125259
Child 12	TR-4	-0.0704477	-0.0980371	0.012783	0.0015531	-0.0557871	-0.0920045	0.00894961	0.0201813	0.0248508	0.0186525	-0.067262	0.0682172	0.0362837	-0.0192189	-0.014058	-0.0790124	-0.0152936	-0.0576426	-0.095353	0.0196337	-0.0722563	0.0629878	0.0108907	0.0220785	0.0154469	0.0668536	0.0595523	0.127994	0.00434289	0.120502	0.010801	0.0219785	0.0403311	0.0242109	0.00640899	0.0553312	0.0368888	-0.0141185	0.0499814	0.0254596	0.00295535	-0.0266699	0.00739192	-0.00163631	0.0681549	-0.0126085	0.0232035	0.00929028
Child 12	TR-5	-0.0574412	-0.0244125	0.00668427	0.00712541	0.0110477	-0.06684	0.00894961	0.00509344	0.0248508	0.0186525	-0.00732332	-0.00691698	0.0145442	0.00277983	0.0265476	0.0131698	-0.0122693	0.0461114	-0.00138344	0.00735452	-0.00346076	0.0115364	0.0196498	-0.00105325	0.131709	0.0474925	-0.0191336	0.143776	-0.0317973	0.0898223	0.010801	0.00549899	0.0403311	0.0242109	-0.000707718	0.0560529	0.0628291	-0.00236423	0.00376565	0.0168009	0.10285	0.0307239	0.0736313	0.0629179	0.0723367	0.0405945	0.040796	-0.0144589
Child 12	TR-6	-0.137003	-0.0821518	-0.0394065	-0.0422441	-0.0432708	-0.134608	0.00894961	-0.0245127	0.0248508	0.0186525	-0.0263907	-0.025924	-0.0314064	-0.000248	-0.0552466	0.126814	-0.0893853	0.0951229	-0.0716046	-0.0118808	0.0179815	-0.0760374	0.0199312	-0.0240009	0.0872354	0.163445	0.0519972	0.134166	0.111923	0.123485	0.010801	0.020008	0.0403311	0.0242109	0.0492095	0.0426577	0.0611041	0.0312445	0.0540812	-0.027047	0.0899607	0.0447433	0.0170169	0.0426162	0.141869	0.0626185	0.0214572	-0.00550008
Child 13	TR-1	-0.0376785	-0.0473125	-0.0478307	-0.0314794	-0.00881692	-0.00873442	0.0265055	0.00801844	0.0118278	0.0683815	0.0315583	0.0700737	0.00324881	-0.00747984	0.00218249	-0.0041576	-0.0151824	-0.0196501	0.0105813	0.0250522	0.0126262	0.0247128	0.0168854	0.0820768	-0.0767491	0.0551271	-0.118409	-0.0236327	0.0277151	0.0121254	-0.0785328	0.0081611	0.0427404	0.139182	0.0254542	0.0219125	0.000971262	-0.00550292	0.0149421	-0.0296931	-5.33966e-07	-0.0642388	0.0363775	0.117684	-0.0671105	0.0199852	0.0290495	0.0633015
Child 13	TR-2	-0.0124453	-0.0479489	0.00614259	0.0246138	-0.0595547	-0.0542166	-0.00416002	0.057184	-0.0456028	0.0379844	-0.00950583	0.0266179	0.0117136	0.016487	-0.0256058	-0.0369436	0.00270087	-0.0467354	-0.0567053	-0.00359795	-0.0216013	0.00739724	-0.0135734	0.0317042	-0.0957893	-0.101505	-0.111569	-0.0299862	0.0250624	-0.05576	-0.0617818	0.063195	-0.0445472	0.0602312	-0.0263967	-0.0353375	-0.054552	-0.0389529	-0.0191216	-0.0758507	-0.0269756	-0.0639481	-0.0261464	-0.113001	-0.00425732	0.097647	0.063811	-0.0133638
Child 13	TR-3	-0.0705425	-0.0467941	-0.0900603	-0.0422368	0.0211016	-0.0463914	0.0204772	-0.0558881	0.0308728	0.101149	0.0631368	0.0794463	-0.00383479	0.0215376	-0.0424544	-0.0110879	-0.0676272	-0.040097	0.0198319	0.0884888	0.0699749	-0.036057	0.0276888	0.0951966	0.00975999	0.0833919	-0.0212444	0.000952561	0.0420967	-0.103092	-0.109396	-0.0312874	-0.069039	0.0687093	-0.115371	0.133084	0.0670814	-0.0379807	-0.00892086	0.0434695	0.0233744	0.0125032	-0.0145419	-0.00190738	-0.00830017	0.0390311	0.0989844	-0.0468054
Child 13	TR-4	-0.0291664	-0.0845324	-0.0261998	0.0135052	-0.0189254	0.0387084	0.0215981	0.0206739	0.0546438	0.0907851	0.0602343	0.113031	-0.0149749	-0.0736129	0.0699337	0.0216773	-0.0378012	0.0751795	0.0601889	0.0694225	0.0148269	0.0410837	0.0754428	0.0873013	0.026181	-0.0218999	-0.0125462	-0.0446467	-0.0595652	-0.0584216	-0.022768	-0.0154084	-0.0519344	-0.0542595	-0.00582728	-0.00612693	0.130584	-0.0343386	0.0409338	-0.0110866	0.0114493	-0.0319853	-0.0266453	-0.038948	-0.0489513	0.00872862	-0.0765415	-0.0574724
Child 13	TR-5	-0.0445477	-0.0532436	-0.102655	-0.0948004	-0.0208548	0.00412528	0.0316625	0.0136911	0.0619409	0.126046	0.0728184	0.155581	-0.0631391	-0.0410645	-0.0785678	0.037642	-0.059355	-0.0300807	-0.0314439	-0.0250986	-0.0273529	0.0371877	0.0245157	0.08827	0.021644	0.0925738	-0.0963292	0.0116097	0.00761857	0.00435386	0.0347523	0.0443995	0.0333806	-0.000529803	0.0137675	0.0149426	-0.0235215	-0.0113977	0.00219397	-0.113363	-0.00987031	-0.0885698	-0.0124806	-0.0918459	-0.0595702	0.0200644	0.0259539	-0.0930864
Child 13	TR-6	-0.0316904	-0.00404359	-0.0263808	-0.0584785	0.0341486	0.0141022	0.0629499	0.00443132	-0.0427154	-0.014057	-0.0288921	-0.0243082	0.0864792	0.0392535	0.0876067	-0.0320758	0.0861703	-0.0565171	0.0610347	-0.00395389	0.0272835	0.0739521	-0.0296469	0.107912	-0.123823	-0.0341555	-0.042351	-0.138151	-0.0633105	0.041231	0.0169682	0.0783978	0.0741641	0.0524496	0.0734952	-0.0545583	-0.0805402	-0.0484549	0.0403605	-0.0212343	-0.0243955	-0.0400918	0.00324799	0.020557	-0.0394459	-0.0140061	0.0527466	0.0373885
Child 14	TR-1	0.0873162	0.101474	0.0366879	-0.0298356	-0.0294342	0.164166	0.0366716	0.18947	0.204289	0.0336497	-0.051329	0.209878	-0.0841008	-0.147469	-0.0328453	0.0129676	0.116799	0.0104893	0.0142824	-0.0712618	-0.096822	0.0719393	-0.0149407	-0.0135813	-0.0476024	-0.138611	0.154411	0.109127	-0.119503	0.094111	0.0189552	0.127919	0.28132	0.109681	0.0140166	0.318674	0.0209851	0.0859144	0.0262443	0.0326632	-0.0587622	0.138284	0.039831	0.261	0.185805	-0.0354678	-0.115602	-0.0346649
Child 14	TR-2	-0.0112034	-0.0863569	0.11634	-0.0803277	-0.104432	0.194981	0.0556624	0.191699	0.158182	0.106759	0.115202	0.179906	-0.0490917	-0.01035	-0.00110035	-0.015494	-0.0698531	0.0674066	0.207371	0.149611	0.368885	0.250087	0.0893478	0.0198455	0.0127853	0.0192327	0.0254372	-0.0450227	-0.0432164	0.16796	-0.0656007	0.191611	0.227095	0.0113946	0.0997755	0.191706	-0.109166	-0.0275234	-0.152354	-0.011059	-0.000702369	0.173444	0.173471	0.258275	0.226653	0.346727	-0.0117944	0.00352597
Child 14	TR-3	0.0728308	0.0448147	0.0503293	-0.00440934	-0.0358084	0.165077	0.0952673	0.106199	0.0946474	0.104877	-0.0910038	0.243411	-0.0696743	-0.134967	0.0942587	0.0297867	-0.0369729	0.165629	0.0647577	0.0586388	-0.0372585	0.0369421	-0.089198	-0.0236572	-0.00252591	0.0700239	-0.0917821	-0.0394928	-0.0786044	0.0197194	0.0161023	-0.0348527	-0.0578444	-0.00466234	0.139035	-0.048175	-0.0316514	0.00911317	0.0370697	-0.0219938	-0.12847	0.0598532	0.139954	-0.0204647	-0.0492085	0.0959188	-0.0112708	-0.0169304
Child 14	TR-4	-0.138443	0.000537735	0.166368	0.0717953	0.0781735	0.0601749	0.04413	0.0899589	0.288272	-0.0430678	-0.0591232	0.197453	0.0923577	-0.0759708	0.0543405	0.057921	0.062617	0.140343	0.003511	0.153738	0.149166	0.12273	0.0797618	-0.0229103	0.108883	0.131351	-0.136418	-0.102594	-0.0209089	-0.0546677	0.0603671	0.133669	-0.154707	-0.0708469	-0.134321	0.139141	-0.0941072	0.0715434	0.00660681	-0.0173844	0.0316969	-0.0725801	0.125566	-0.117124	0.113433	0.0533812	-0.0538198	0.00243011
Child 14	TR-5	0.0543683	0.105874	-0.0391371	-0.0325725	-0.0319515	-0.0176528	0.0966724	-0.13747	-0.0531731	-0.0522287	-0.0357967	-0.102405	-0.028368	-0.100787	0.0323061	0.0827327	0.0086525	-0.136652	-0.142031	-0.15753	-0.0915903	0.016303	-0.104129	-0.0100758	0.0929523	0.128405	0.0705964	0.0438752	-0.0497392	-0.0478603	0.0788078	0.00849529	0.0541456	0.0478979	0.0638171	0.0159921	-0.112332	-0.173115	0.158299	-0.0220709	0.1005	0.0834283	-0.197267	0.0977209	0.113433	-0.172649	-0.0481218	-0.0114098
Child 14	TR-6	0.0757804	0.0961953	0.107707	-0.00984821	0.0080869	0.157645	-0.0128675	0.0869353	0.118946	-0.0772745	0.22192	0.145649	-0.031453	0.0705236	-0.0227986	-0.00304007	0.0627405	-0.0513319	0.128668	-0.172357	-0.18406	-0.159062	-0.0384619	-0.0100758	0.0890411	0.124817	0.022508	-0.0798792	0.0397478	0.0802483	0.0135707	0.00425991	0.0424362	0.127094	0.0389892	0.399938	-0.0895617	-0.0361548	0.0852185	-0.0835119	-0.0616146	0.11814	-0.0882992	0.106917	0.0904841	-0.0375419	-0.0481218	-0.0114098
[truncated: 24 more columns]
